# Supplementary material for: 3,6,8-Tribromo-7-ethyl­amino-4-methyl-2H-chromen-2-one
Source: Acta Crystallogr Sect E Struct Rep Online. 2012 Mar 10;68(Pt 4):o1013. doi: 10.1107/S1600536812009221 (PMC3343978; doi:10.1107/S1600536812009221)
Supplement: Supplementary file 2 [file e-68-o1013-Isup2.hkl]

# 
# h,k,l, Fc-squared, Fo-squared, sigma(Fo-squared) and status flag 
# 
data_I
_shelx_title ' ZT122311 in P2(1)/c' 
_shelx_refln_list_code          4 
_shelx_F_calc_maximum      345.82 
_exptl_crystal_F_000       840.00 
_reflns_d_resolution_high  0.8256 
 
loop_ 
 _symmetry_equiv_pos_as_xyz 
 'x, y, z' 
 '-x, y+1/2, -z+1/2' 
 '-x, -y, -z' 
 'x, -y-1/2, z-1/2' 
 
_cell_length_a     8.5045 
_cell_length_b     7.2551 
_cell_length_c    21.5556 
_cell_angle_alpha  90.000 
_cell_angle_beta   94.720 
_cell_angle_gamma  90.000 
 
_shelx_F_squared_multiplier     1.000 
 
loop_ 
 _refln_index_h 
 _refln_index_k 
 _refln_index_l 
 _refln_F_squared_calc 
 _refln_F_squared_meas 
 _refln_F_squared_sigma 
 _refln_observed_status 
   1   0   0     7540.68     8008.70    196.36 o 
   2   0   0     3628.60     3245.94     99.56 o 
   3   0   0    17220.89    17675.97    425.62 o 
   4   0   0     2380.81     2479.42     63.13 o 
   5   0   0    12703.87    12058.54    520.04 o 
   6   0   0     1112.40     1057.92     32.89 o 
   7   0   0      773.40      785.35     28.84 o 
   8   0   0      518.66      608.98     53.12 o 
   9   0   0        5.19       64.23     37.06 o 
  10   0   0        1.11      -20.38     40.76 o 
   1   1   0      783.22      813.59     17.08 o 
   2   1   0     6612.17     7156.05    161.71 o 
   3   1   0       26.62       58.95     11.45 o 
   4   1   0       65.35       44.49      5.63 o 
   5   1   0     8190.03     8183.33    141.71 o 
   6   1   0       12.95        9.41      7.42 o 
   7   1   0      639.35      656.67     24.49 o 
   8   1   0     1550.12     1486.76     41.26 o 
   9   1   0       21.93        3.55     24.88 o 
  10   1   0      253.13      291.57     36.24 o 
   0   2   0     3792.38     4283.86    184.05 o 
   1   2   0    13956.80    14612.12    358.24 o 
   2   2   0     7474.22     8523.36    210.36 o 
   3   2   0     1346.27     1278.38     30.69 o 
   4   2   0     7755.97     7779.18    193.00 o 
   5   2   0      370.23      406.64     35.66 o 
   6   2   0     1793.79     1742.85     50.33 o 
   7   2   0      273.09      306.77     18.20 o 
   8   2   0      287.26      311.61     20.31 o 
   9   2   0        5.77      -10.09     20.17 o 
   1   3   0      966.20      939.28     28.48 o 
   2   3   0      963.88     1049.53     31.05 o 
   3   3   0      687.52      688.59     20.30 o 
   4   3   0     6661.65     6851.41    149.25 o 
   5   3   0     2840.58     2596.01     87.75 o 
   6   3   0     2021.86     2104.65     52.60 o 
   7   3   0     1435.75     1264.45     37.29 o 
   8   3   0      358.74      349.12     22.16 o 
   9   3   0      536.63      619.84     29.00 o 
   0   4   0    10605.43    11013.52    470.63 o 
   1   4   0    10432.18    10134.78    252.65 o 
   2   4   0     4600.72     4897.45    237.17 o 
   3   4   0     1120.45     1136.30     42.44 o 
   4   4   0     6891.18     5176.27    162.90 o 
   5   4   0       21.46       28.25     24.71 o 
   6   4   0      111.97       96.13     15.83 o 
   7   4   0      139.58      144.10     18.65 o 
   8   4   0        5.77       -9.21     18.43 o 
   9   4   0       20.74       25.46     23.85 o 
   1   5   0      897.13      839.62     31.46 o 
   2   5   0     4134.45     4163.74    109.44 o 
   3   5   0     2170.52     2122.93     76.67 o 
   4   5   0       68.29       63.52     21.63 o 
   5   5   0       15.59       19.12     16.61 o 
   6   5   0      169.50      124.15     26.93 o 
   7   5   0       61.58       40.23     30.45 o 
   8   5   0        4.89        5.26     22.80 o 
   0   6   0     2230.25     2313.63    111.17 o 
   1   6   0     2166.05     2161.78     64.00 o 
   2   6   0      339.48      302.70     21.82 o 
   3   6   0      277.07      297.11     23.58 o 
   4   6   0      181.14      181.60     21.72 o 
   5   6   0      201.75      202.40     23.13 o 
   6   6   0        0.71      -10.55     21.10 o 
   7   6   0        0.69      -10.72     27.03 o 
   1   7   0      747.02      822.01     28.08 o 
   2   7   0      548.49      618.96     32.82 o 
   3   7   0       31.34       15.66     20.80 o 
   4   7   0      853.55      908.61     41.28 o 
   5   7   0      662.06      617.02     41.48 o 
   6   7   0      630.60      660.95     54.35 o 
   0   8   0       66.58       36.53     23.01 o 
   1   8   0      472.41      568.54     28.98 o 
   2   8   0      266.25      365.42     31.40 o 
   3   8   0      209.94      166.00     44.47 o 
   4   8   0      496.91      559.36     42.77 o 
 -10   1   1       39.76       36.98     46.32 o 
  -9   1   1       27.43       59.29     25.33 o 
  -8   1   1     1107.12     1100.79     34.95 o 
  -7   1   1     1852.36     1779.06     45.32 o 
  -6   1   1     2099.37     2005.49     38.49 o 
  -5   1   1     1145.88     1115.42     25.24 o 
  -4   1   1     2269.82     2111.44     47.20 o 
  -3   1   1    32548.69    33985.77    709.43 o 
  -2   1   1    16155.78    16598.85    407.93 o 
  -1   1   1     1977.75     2361.63     38.35 o 
   0   1   1     1591.58     1805.15     51.48 o 
   1   1   1     3391.22     3779.71     93.89 o 
   2   1   1    48122.32    45881.98   1081.59 o 
   3   1   1      336.40      436.73     11.77 o 
   4   1   1       26.64       19.57      5.26 o 
   5   1   1       57.32       59.60      7.08 o 
   6   1   1       59.51       41.77      7.31 o 
   7   1   1      639.65      653.17     24.62 o 
   8   1   1       75.79       97.51     15.55 o 
   9   1   1      107.03      108.13     30.26 o 
  10   1   1      211.58      179.68     34.43 o 
 -10   2   1       31.80       41.98     31.00 o 
  -9   2   1      165.89      270.81     26.14 o 
  -8   2   1     1229.89     1230.09     37.69 o 
  -7   2   1      471.01      484.95     22.11 o 
  -6   2   1       34.32        9.32     13.55 o 
  -5   2   1     1420.59     1483.73     54.54 o 
  -4   2   1      346.72      372.03     17.94 o 
  -3   2   1       64.43       80.57      9.39 o 
  -2   2   1      893.38      992.31     22.71 o 
  -1   2   1     2927.65     2996.86     86.15 o 
   0   2   1    12431.88    13292.83    398.30 o 
   1   2   1     3384.32     3639.84     91.51 o 
   3   2   1     1925.39     1741.02     38.87 o 
   4   2   1        7.42       22.54      6.27 o 
   5   2   1     9818.49     9497.75    181.41 o 
   6   2   1     1514.79     1510.18     39.32 o 
   7   2   1     2560.96     2524.77     61.20 o 
   8   2   1      165.08      111.22     16.94 o 
   9   2   1      279.84      211.45     24.46 o 
  -9   3   1      201.85      235.86     22.20 o 
  -8   3   1      679.68      672.63     28.34 o 
  -7   3   1      135.10      167.37     17.18 o 
  -6   3   1     2145.03     2023.32     60.35 o 
  -5   3   1     1536.73     1507.29     47.04 o 
  -4   3   1      811.51      785.21     28.72 o 
  -3   3   1    10342.56    10174.76    218.92 o 
  -2   3   1      638.33      548.24     31.10 o 
  -1   3   1     1497.27     1458.58     40.68 o 
   0   3   1     4278.75     2156.75     96.35 o 
   1   3   1      563.69      555.87     19.54 o 
   2   3   1     4598.55     4651.21    117.63 o 
   3   3   1     2298.87     2343.26     61.72 o 
   4   3   1      134.54      146.03      8.49 o 
   5   3   1      438.92      409.32     20.86 o 
   6   3   1      107.78      103.73     14.50 o 
   7   3   1     1201.22     1082.28     34.26 o 
   8   3   1      171.09      212.69     20.15 o 
   9   3   1       47.83       40.77     19.10 o 
  -9   4   1      241.15      260.81     24.30 o 
  -8   4   1       21.81       21.99     19.25 o 
  -7   4   1       38.39       52.31     16.99 o 
  -6   4   1      284.74      290.03     34.42 o 
  -5   4   1     1883.98     1896.01     57.47 o 
  -4   4   1      413.81      387.07     26.63 o 
  -3   4   1       60.44       79.73      9.19 o 
  -2   4   1     1620.73     1671.05     39.91 o 
  -1   4   1     3437.43     3380.62     88.99 o 
   0   4   1     1047.67     1146.19     41.48 o 
   1   4   1    12845.69    12779.74    317.09 o 
   2   4   1      758.76      780.96     52.50 o 
   3   4   1     5188.39     5319.45    165.44 o 
   5   4   1       16.75        9.45     14.60 o 
   6   4   1     4087.03     3956.54     91.32 o 
   7   4   1       72.77       74.49     16.77 o 
   8   4   1      491.84      515.21     26.84 o 
   9   4   1      317.47      294.34     28.71 o 
  -8   5   1       20.52       15.95     20.71 o 
  -7   5   1     2619.42     2611.96     77.15 o 
  -6   5   1       45.96        9.59     18.61 o 
  -5   5   1       85.52       84.33     23.72 o 
  -4   5   1    10565.11    10486.25    324.91 o 
  -3   5   1     1022.71     1051.70     35.04 o 
  -2   5   1    10304.11    10527.65    224.81 o 
  -1   5   1     1850.69     1917.47     55.93 o 
   0   5   1        1.48        1.24     13.10 o 
   1   5   1    12397.26    12431.55    309.94 o 
   2   5   1      142.68      157.91     16.22 o 
   3   5   1      386.83      350.71     19.40 o 
   4   5   1     2178.01     2117.30     61.22 o 
   5   5   1       37.86       17.99     16.65 o 
   6   5   1       86.48       59.13     19.48 o 
   7   5   1      438.34      451.53     29.45 o 
   8   5   1      103.09       63.50     29.25 o 
  -7   6   1       75.47       35.16     24.36 o 
  -6   6   1      281.24      259.72     26.53 o 
  -5   6   1     1058.85      986.03     53.26 o 
  -4   6   1      584.02      633.46     32.18 o 
  -3   6   1       14.53      -11.08     22.16 o 
  -2   6   1     3493.64     3474.23     71.68 o 
  -1   6   1     1160.77     1256.93     49.39 o 
   0   6   1     2396.62     2527.33     82.69 o 
   1   6   1     3033.80     3042.03     72.72 o 
   2   6   1      147.25      160.02     15.61 o 
   3   6   1     3597.33     3642.91     98.97 o 
   4   6   1      626.25      632.11     31.12 o 
   5   6   1        0.01        2.51     18.95 o 
   6   6   1     2068.32     2110.93     98.20 o 
   7   6   1        9.92       24.09     29.70 o 
  -6   7   1      144.19      157.31     37.68 o 
  -5   7   1      300.43      295.67     28.33 o 
  -4   7   1      407.75      350.28     36.41 o 
  -3   7   1      769.14      803.59     38.88 o 
  -2   7   1      445.85      426.99     71.03 o 
  -1   7   1     2239.13     2381.61     99.49 o 
   0   7   1       73.50       78.83     18.01 o 
   1   7   1      722.08      727.21     30.67 o 
   2   7   1      969.88     1018.50     42.53 o 
   3   7   1      155.96      140.11     24.23 o 
   4   7   1     1264.74     1233.43     57.65 o 
   5   7   1      123.57      117.44     48.17 o 
   6   7   1       35.13       59.29     31.44 o 
  -4   8   1       30.41       27.82     31.00 o 
  -3   8   1        2.31      -12.11     24.22 o 
  -2   8   1       63.22       74.94     27.85 o 
  -1   8   1      197.10      199.30     22.39 o 
   0   8   1      390.15      426.38     21.36 o 
   1   8   1      218.87      244.68     34.33 o 
   2   8   1     1238.32     1363.90     61.85 o 
   3   8   1        7.21        4.10     27.03 o 
   4   8   1      260.14      287.18     37.99 o 
 -10   0   2        0.87       33.35     42.00 o 
  -9   0   2     1045.67      859.74     67.94 o 
  -8   0   2      473.40      542.28     49.41 o 
  -7   0   2      145.93      121.38     13.79 o 
  -6   0   2    18293.82    17261.36    417.75 o 
  -5   0   2     2006.00     2103.67     69.61 o 
  -4   0   2     5402.74     5648.81    242.11 o 
  -3   0   2    21914.16    23143.71    978.32 o 
  -2   0   2       52.65       42.00      6.18 o 
  -1   0   2     8496.09     9271.14    278.19 o 
   0   0   2     8887.43     8645.65    260.29 o 
   1   0   2      605.86      629.07     12.92 o 
   2   0   2    34505.03    36475.90    876.00 o 
   3   0   2     7458.19     7472.55    181.46 o 
   4   0   2     2592.87     2678.16     67.92 o 
   5   0   2     1006.36      895.32     27.97 o 
   6   0   2      223.80      212.01     14.60 o 
   7   0   2     4831.04     4575.42    116.82 o 
   8   0   2      341.89      389.10     44.47 o 
   9   0   2     1133.90     1241.43     79.06 o 
  10   0   2      101.31       55.59     40.76 o 
 -10   1   2       37.94       38.55     29.25 o 
  -9   1   2        0.40       20.43     26.63 o 
  -8   1   2        2.15       -8.25     16.50 o 
  -7   1   2      164.65      174.56     14.66 o 
  -6   1   2     1706.28     1667.17     39.86 o 
  -5   1   2      362.92      353.81     11.91 o 
  -4   1   2     6033.11     6118.56    129.99 o 
  -3   1   2     7136.22     7223.42    178.50 o 
  -2   1   2       41.60       64.21      9.31 o 
  -1   1   2    24371.47    24293.39    359.70 o 
   0   1   2      609.19      586.54     11.81 o 
   2   1   2   119591.79   115209.86   2987.65 o 
   3   1   2      470.05      515.09     15.48 o 
   4   1   2     9364.55     9186.73    158.53 o 
   5   1   2     2607.21     2633.52     48.49 o 
   6   1   2      172.95      181.72     14.26 o 
   7   1   2     2308.45     2313.59     55.99 o 
   8   1   2      311.35      335.61     19.19 o 
   9   1   2      149.14      163.35     28.67 o 
  10   1   2      112.49      157.09     31.87 o 
 -10   2   2      184.38      228.95     36.24 o 
  -9   2   2      196.58      206.77     25.07 o 
  -8   2   2      433.42      382.48     21.67 o 
  -7   2   2     1903.08     1990.71     50.40 o 
  -6   2   2       70.39       72.03     18.04 o 
  -5   2   2     6021.13     6030.43    153.80 o 
  -4   2   2      532.79      588.75     23.82 o 
  -3   2   2     2281.99     2557.90     67.50 o 
  -2   2   2     3427.62     3420.55     65.93 o 
  -1   2   2      218.04      201.94      8.34 o 
   0   2   2     6988.63     6880.13    166.77 o 
   1   2   2        9.05       10.61      4.34 o 
   3   2   2      180.78      214.47      9.53 o 
   4   2   2     1327.29     1455.85     31.87 o 
   5   2   2      164.94      144.57     10.27 o 
   6   2   2      847.91      738.41     25.30 o 
   7   2   2       22.30       32.40     13.55 o 
   8   2   2      326.45      282.02     27.64 o 
   9   2   2      200.97      181.47     34.33 o 
  -9   3   2       33.38       42.88     19.81 o 
  -8   3   2      339.98      318.51     21.94 o 
  -7   3   2       25.94       37.50     15.41 o 
  -6   3   2        8.40       13.27     15.06 o 
  -5   3   2     3025.39     3021.28     82.94 o 
  -4   3   2      614.20      594.14     36.98 o 
  -3   3   2       71.19       72.80     14.80 o 
  -2   3   2    28783.59    28925.00    696.54 o 
  -1   3   2    11825.66    12407.01    234.25 o 
   0   3   2    38741.66    39296.25   1145.89 o 
   1   3   2     5720.42     5826.67    124.79 o 
   2   3   2     3532.24     3589.56     78.68 o 
   3   3   2    21658.34    21756.70    533.91 o 
   4   3   2      223.84      198.13     12.38 o 
   5   3   2     1202.23     1216.91     38.46 o 
   6   3   2     2707.42     2476.96     59.86 o 
   7   3   2       42.59       79.91     15.59 o 
   8   3   2      324.80      344.52     21.94 o 
   9   3   2        3.18       20.42     19.05 o 
  -9   4   2       55.75       13.25     21.19 o 
  -8   4   2       24.61       12.36     18.41 o 
  -7   4   2     1029.69     1161.57     38.46 o 
  -6   4   2     1741.44     1752.57     56.22 o 
  -5   4   2     6511.07     6509.16    168.53 o 
  -4   4   2      526.62      449.66     25.34 o 
  -3   4   2     2467.11     2330.53     60.55 o 
  -2   4   2     6810.09     7002.59    150.28 o 
  -1   4   2       34.40       13.44      6.37 o 
   0   4   2     1534.25     1709.71     40.10 o 
   1   4   2     2733.36     2756.50     62.57 o 
   2   4   2       90.09      109.71     12.48 o 
   3   4   2      642.86      562.29     67.49 o 
   5   4   2     1013.36     1032.85     36.33 o 
   6   4   2       22.06       -7.09     14.19 o 
   7   4   2      241.05      252.93     25.14 o 
   8   4   2      716.47      697.51     55.27 o 
   9   4   2      149.18      132.10     26.86 o 
  -8   5   2      328.72      325.70     25.83 o 
  -7   5   2        0.77       11.75     18.43 o 
  -6   5   2      193.61      178.36     27.58 o 
  -5   5   2       69.79       70.59     42.00 o 
  -4   5   2      118.48       98.52     30.26 o 
  -3   5   2     2152.97     2090.52     59.85 o 
  -2   5   2       85.73       98.34     10.74 o 
  -1   5   2       17.30       16.03      9.61 o 
   0   5   2     1089.42     1004.72     31.85 o 
   1   5   2       19.50       12.21     11.41 o 
   2   5   2       57.33       69.39     11.19 o 
   3   5   2      256.47      242.89     14.65 o 
   4   5   2     1545.20     1511.52     47.24 o 
   5   5   2      219.70      204.08     19.94 o 
   6   5   2      629.55      711.01     32.69 o 
   7   5   2       18.78       -1.85     26.20 o 
   8   5   2       23.50       18.30     28.78 o 
  -7   6   2      271.35      294.10     29.49 o 
  -6   6   2      542.25      608.88     79.67 o 
  -5   6   2      943.58      927.67     40.33 o 
  -4   6   2       21.40        8.25     50.65 o 
  -3   6   2      149.72      163.18     25.78 o 
  -2   6   2     1313.52     1342.34     49.03 o 
  -1   6   2     1085.91     1102.35     33.42 o 
   0   6   2      519.03      517.63     23.74 o 
   1   6   2      177.04      176.74     15.52 o 
   2   6   2      212.15      229.09     16.87 o 
   3   6   2      457.48      450.96     25.79 o 
   4   6   2        2.27       12.51     17.52 o 
   5   6   2       52.26       50.91     55.59 o 
   6   6   2      177.26      195.78     31.00 o 
   7   6   2      143.74      158.97     31.80 o 
  -6   7   2       81.43       65.32     26.30 o 
  -5   7   2      639.66      630.98     46.19 o 
  -4   7   2      610.31      560.35     33.42 o 
  -3   7   2       13.22        1.31     26.51 o 
  -2   7   2     1266.11     1137.92     56.67 o 
  -1   7   2     1851.13     1825.66     49.83 o 
   0   7   2      992.71     1091.07     35.93 o 
   1   7   2      218.52      253.85     19.82 o 
   2   7   2      647.28      683.01     41.61 o 
   3   7   2     2490.06     2593.65     91.20 o 
   4   7   2      137.34      138.89     49.41 o 
   5   7   2       48.16       31.07     27.79 o 
   6   7   2      202.43      236.88     45.09 o 
  -4   8   2      639.82      682.75     46.67 o 
  -3   8   2      405.98      432.13     33.73 o 
  -2   8   2      692.79      683.82     47.78 o 
  -1   8   2       21.28       46.36     31.06 o 
   0   8   2      490.84      559.64     38.90 o 
   1   8   2     1723.34     1934.11     72.72 o 
   2   8   2      362.74      437.53     40.15 o 
   3   8   2       47.37        1.53     45.70 o 
   4   8   2      235.10      259.36     36.65 o 
 -10   1   3       70.73      115.98     32.75 o 
  -9   1   3      904.82      857.82     48.47 o 
  -8   1   3      155.96      132.25     19.63 o 
  -7   1   3       15.57       16.64     12.34 o 
  -6   1   3      559.52      516.79     17.48 o 
  -5   1   3      238.59      229.70     12.10 o 
  -4   1   3     1025.55     1087.64     27.20 o 
  -3   1   3        0.68        0.78      7.84 o 
  -2   1   3       47.34       53.29      4.42 o 
  -1   1   3     1431.11     1704.46     33.24 o 
   0   1   3     7144.52     7237.19    136.27 o 
   1   1   3     8798.66     9365.51    230.12 o 
   2   1   3     5004.09     5100.40    150.27 o 
   3   1   3      463.61      565.44     17.13 o 
   4   1   3    22718.27    23206.78    395.86 o 
   5   1   3     5163.61     5092.12     98.21 o 
   6   1   3     1098.60     1175.12     26.07 o 
   7   1   3      207.51      153.59     14.64 o 
   8   1   3      346.28      298.09     19.50 o 
   9   1   3      427.43      391.04     35.37 o 
  10   1   3        1.61       27.77     28.78 o 
 -10   2   3       48.47       72.86     33.16 o 
  -9   2   3      221.02      208.43     34.57 o 
  -8   2   3      247.97      206.87     18.54 o 
  -7   2   3      624.15      586.07     28.69 o 
  -6   2   3     2271.67     2304.04     65.27 o 
  -5   2   3     4329.29     4518.12    117.41 o 
  -4   2   3    22840.14    22469.39    554.12 o 
  -3   2   3      841.26      980.44     53.78 o 
  -2   2   3     1432.38     1570.70     28.75 o 
  -1   2   3    49961.92    47727.15    997.46 o 
   0   2   3    19765.37    20768.63    434.52 o 
   1   2   3    19871.57    19539.18    409.53 o 
   3   2   3      120.59      161.47     10.66 o 
   4   2   3    14025.02    13957.23    264.67 o 
   5   2   3        3.06        0.06      8.47 o 
   6   2   3        8.86        1.79     11.18 o 
   7   2   3      223.02      229.22     16.66 o 
   8   2   3        4.20        2.95     15.28 o 
   9   2   3      509.21      467.53     26.00 o 
  -9   3   3      283.19      304.07     30.37 o 
  -8   3   3       28.82       37.10     19.26 o 
  -7   3   3       67.19       48.15     18.61 o 
  -6   3   3     1822.95     1740.74     54.43 o 
  -5   3   3        2.13       12.46     13.88 o 
  -4   3   3       48.08       84.92     20.31 o 
  -3   3   3     3710.35     3888.04     86.51 o 
  -2   3   3     2655.37     2459.87     55.15 o 
  -1   3   3      611.81      697.58     19.07 o 
   0   3   3     1075.65     1108.73     60.39 o 
   1   3   3     6666.29     6551.87    161.01 o 
   2   3   3     1721.37     1898.07     43.65 o 
   3   3   3     1878.37     1791.98     48.69 o 
   4   3   3     2016.62     1868.27     46.71 o 
   5   3   3        9.60       -3.59      7.17 o 
   6   3   3     1275.14     1224.97     35.60 o 
   7   3   3      492.19      449.06     22.15 o 
   8   3   3       82.22       60.48     17.97 o 
   9   3   3       35.79       77.46     20.34 o 
  -9   4   3        3.80       39.35     21.39 o 
  -8   4   3       79.62       51.47     19.19 o 
  -7   4   3      901.11      964.45     40.79 o 
  -6   4   3      450.75      456.18     27.74 o 
  -5   4   3     2393.23     2292.80     67.70 o 
  -4   4   3        0.86       17.94     14.99 o 
  -3   4   3     7810.21     7482.94    183.81 o 
  -2   4   3     5183.12     5005.79    108.92 o 
  -1   4   3      715.65      680.97     23.89 o 
   0   4   3    10297.55     9943.64    242.28 o 
   1   4   3       90.98      102.26      9.82 o 
   2   4   3     6652.27     6490.05    139.95 o 
   3   4   3     2013.41     1954.48     80.29 o 
   5   4   3      339.16      316.25     21.25 o 
   6   4   3       28.73       28.78     17.27 o 
   7   4   3      116.23      102.56     20.44 o 
   8   4   3       18.82       32.99     24.25 o 
  -8   5   3     1106.20     1176.35     42.74 o 
  -7   5   3      192.13      213.17     25.53 o 
  -6   5   3       26.05       24.34     17.32 o 
  -5   5   3      569.39      632.66     39.39 o 
  -4   5   3      185.63      177.66     24.71 o 
  -3   5   3     1002.92     1029.94     35.26 o 
  -2   5   3       79.78       90.50     10.60 o 
  -1   5   3      167.70      168.85     13.44 o 
   0   5   3     4221.45     4191.20    106.17 o 
   1   5   3     1005.65      991.15     35.48 o 
   2   5   3     2275.41     2367.57     56.56 o 
   3   5   3     3107.62     3026.41     69.88 o 
   4   5   3     1671.24     1751.97     53.23 o 
   5   5   3     5706.15     5513.57    141.79 o 
   6   5   3       38.84       29.22     18.27 o 
   7   5   3       11.32       28.41     27.08 o 
   8   5   3      942.33      888.83     50.22 o 
  -7   6   3       11.78      -12.12     24.23 o 
  -6   6   3      633.25      638.49     45.19 o 
  -5   6   3     2695.23     2459.60     92.87 o 
  -4   6   3        0.50        2.12     23.72 o 
  -3   6   3     2066.18     2089.88     81.76 o 
  -2   6   3     3648.41     3608.54     83.14 o 
  -1   6   3        1.33       13.84     13.02 o 
   0   6   3     6747.88     6886.53    172.22 o 
   1   6   3     1053.66     1178.51     35.23 o 
   2   6   3        6.28        3.59     13.24 o 
   3   6   3     4631.83     4526.88    118.26 o 
   4   6   3       29.93       28.48     22.16 o 
   5   6   3      111.62      117.44     24.88 o 
   6   6   3     1390.52     1350.45     64.23 o 
   7   6   3      266.06      183.52     31.87 o 
  -6   7   3       56.09       25.75     33.35 o 
  -5   7   3       49.88       36.33     24.03 o 
  -4   7   3      278.36      301.41     38.29 o 
  -3   7   3      787.57      796.04     48.38 o 
  -2   7   3     1221.08     1280.36     61.35 o 
  -1   7   3      343.55      341.91     23.00 o 
   0   7   3      234.22      216.87     19.01 o 
   1   7   3       27.65       36.64     15.71 o 
   2   7   3     1420.99     1372.71     57.09 o 
   3   7   3       22.88        5.56     25.33 o 
   4   7   3      408.72      412.71     35.30 o 
   5   7   3      133.95      119.24     29.54 o 
  -4   8   3     1546.63     1607.00     61.22 o 
  -3   8   3       59.85       82.45     32.67 o 
  -2   8   3      335.98      281.68     37.90 o 
  -1   8   3     1970.08     1907.54     82.10 o 
   0   8   3      113.90      104.07     20.22 o 
   1   8   3     1137.57     1249.87     57.60 o 
   2   8   3      288.90      331.56     34.43 o 
   3   8   3       30.17      -20.07     40.15 o 
 -10   0   4       12.34      -18.53     42.00 o 
  -9   0   4      364.12      434.81     54.35 o 
  -8   0   4      453.46      475.57     49.41 o 
  -7   0   4      594.58      607.69     31.76 o 
  -6   0   4       94.75       49.58     37.06 o 
  -5   0   4     1131.16     1133.57     42.56 o 
  -3   0   4     2906.79     3476.00    150.70 o 
  -2   0   4    35494.12    35660.84   1068.65 o 
  -1   0   4       81.13       91.61      6.63 o 
   0   0   4      777.01      795.53     28.30 o 
   1   0   4    54781.59    53683.91   1290.95 o 
   2   0   4     3497.82     3476.42     85.99 o 
   3   0   4    18613.40    19134.60    461.99 o 
   4   0   4     9986.56    10038.62    304.83 o 
   5   0   4      183.80      187.56     13.06 o 
   6   0   4    10194.33     9806.81    240.85 o 
   7   0   4      123.87      119.10     21.42 o 
   8   0   4      252.36      300.17     39.53 o 
   9   0   4      666.45      590.45     55.59 o 
  10   0   4       20.35       17.29     39.53 o 
 -10   1   4      370.18      381.13     39.74 o 
  -9   1   4      716.62      749.13     50.03 o 
  -8   1   4       31.28       12.02     17.22 o 
  -7   1   4     5278.45     5035.66    131.86 o 
  -6   1   4       78.46       70.70     11.71 o 
  -5   1   4     5538.83     5983.07    130.86 o 
  -4   1   4    17700.56    18031.81    384.29 o 
  -3   1   4      585.46      602.82     16.98 o 
  -2   1   4    18964.47    18668.10    739.47 o 
  -1   1   4    11785.37    11721.82    202.20 o 
   0   1   4     2101.83     2188.45     42.18 o 
   1   1   4     6402.71     6737.12    166.16 o 
   2   1   4     5327.17     5011.60    176.78 o 
   3   1   4      444.65      441.78     12.30 o 
   4   1   4     1788.71     2066.72     39.03 o 
   5   1   4      841.23      862.29     23.03 o 
   6   1   4      641.52      602.13     18.13 o 
   7   1   4      749.33      820.46     27.62 o 
   8   1   4       93.59      112.95     17.29 o 
   9   1   4      126.35       93.31     56.82 o 
 -10   2   4        5.41       69.57     35.37 o 
  -9   2   4       21.63       40.45     30.92 o 
  -8   2   4        5.31       16.09     18.34 o 
  -7   2   4       51.77       56.54     17.58 o 
  -6   2   4       69.45       68.52     15.63 o 
  -5   2   4      213.26      169.33     17.74 o 
  -4   2   4       51.61       59.19     11.23 o 
  -3   2   4     5894.76     6140.85    131.47 o 
  -2   2   4     1018.42     1034.76     20.19 o 
  -1   2   4      766.30      833.71     20.61 o 
   0   2   4    12806.05    13499.47    282.99 o 
   1   2   4      491.51      557.60     15.12 o 
   3   2   4      555.84      551.00     17.39 o 
   4   2   4     8243.53     8258.05    158.22 o 
   5   2   4     2124.25     2098.31     50.27 o 
   6   2   4        7.26        3.33     11.97 o 
   7   2   4     1215.75     1190.10     36.89 o 
   8   2   4      180.68      219.43     19.27 o 
   9   2   4      335.50      387.10     25.50 o 
  -9   3   4       33.93       31.16     20.10 o 
  -8   3   4     2389.38     2437.98     73.81 o 
  -7   3   4      785.90      788.77     35.33 o 
  -6   3   4     3188.38     2968.13     83.16 o 
  -5   3   4     3764.74     3757.07    100.73 o 
  -4   3   4     1700.59     1590.23     47.71 o 
  -3   3   4    28154.11    27586.26    586.56 o 
  -2   3   4     1709.28     1787.35     41.36 o 
  -1   3   4     3794.95     3950.98     86.25 o 
   0   3   4     4515.83     4616.05    114.02 o 
   1   3   4       30.28       23.18      7.23 o 
   2   3   4       38.59       83.59      9.01 o 
   3   3   4      965.46      651.74     62.38 o 
   4   3   4     1464.15     1414.54     35.32 o 
   5   3   4      293.53      281.78     13.20 o 
   6   3   4      622.40      661.63     25.27 o 
   7   3   4      629.19      649.74     26.62 o 
   8   3   4       12.15       22.87     17.47 o 
   9   3   4        1.87      -11.60     23.21 o 
  -9   4   4      235.86      277.44     25.85 o 
  -8   4   4        5.34      -11.51     23.02 o 
  -7   4   4       12.87       -9.97     19.94 o 
  -6   4   4      809.45      795.33     35.77 o 
  -5   4   4      726.40      711.24     31.71 o 
  -4   4   4      198.73      190.63     31.25 o 
  -3   4   4     6866.84     6472.41    160.25 o 
  -2   4   4     1098.07     1077.98     28.64 o 
  -1   4   4     3674.00     3830.83     84.96 o 
   0   4   4     4176.42     4305.66    107.60 o 
   1   4   4     5557.32     5476.75    118.64 o 
   2   4   4    14273.46    13911.14    294.26 o 
   3   4   4      346.61      297.75     15.56 o 
   4   4   4       18.59       11.92      8.91 o 
   5   4   4     3624.36     3557.04     93.62 o 
   6   4   4      100.17       97.86     18.06 o 
   7   4   4      202.99      236.25     21.60 o 
   8   4   4      386.88      370.58     90.79 o 
  -8   5   4       29.72       70.35     27.17 o 
  -7   5   4       61.73       50.29     22.65 o 
  -6   5   4      102.99      133.09     23.41 o 
  -5   5   4        3.84       17.49     43.85 o 
  -4   5   4      310.30      267.41     27.30 o 
  -3   5   4     2031.05     2013.22     58.26 o 
  -2   5   4      431.07      406.65     17.35 o 
  -1   5   4     1849.17     1852.87     46.23 o 
   0   5   4     2289.55     2310.54     61.99 o 
   1   5   4       64.50       40.44     10.77 o 
   2   5   4      113.77      117.33     19.08 o 
   3   5   4     1757.67     1774.15     44.42 o 
   4   5   4      489.83      473.86     55.21 o 
   5   5   4      304.42      256.16     23.76 o 
   6   5   4        1.10       43.23     24.46 o 
   7   5   4       55.77       62.59     33.35 o 
   8   5   4       76.76       48.09     31.00 o 
  -7   6   4        0.45       -6.69     31.76 o 
  -6   6   4      230.11      259.61     35.30 o 
  -5   6   4        4.21      -11.74     58.06 o 
  -4   6   4      881.19      893.40     49.76 o 
  -3   6   4     1855.72     1740.79     70.70 o 
  -2   6   4     1043.76      961.62     30.49 o 
  -1   6   4      350.68      354.82     20.41 o 
   0   6   4     1334.48     1266.08     40.83 o 
   1   6   4     2610.69     2543.25     61.72 o 
   2   6   4     1368.29     1470.30     40.41 o 
   3   6   4      302.43      302.77     23.32 o 
   4   6   4        8.71       19.76     21.84 o 
   5   6   4      321.45      261.68     29.70 o 
   6   6   4      572.02      496.54     37.68 o 
   7   6   4       78.53      107.48     30.42 o 
  -6   7   4      223.32      216.03     38.28 o 
  -5   7   4      169.20      157.21     35.61 o 
  -4   7   4      497.50      536.99     42.91 o 
  -3   7   4     2163.66     2166.41     86.35 o 
  -2   7   4        6.72      -13.36     26.72 o 
  -1   7   4       96.00       78.68     16.79 o 
   0   7   4     1761.65     1887.67     51.68 o 
   1   7   4      530.78      513.26     27.08 o 
   2   7   4        2.09       -1.61     18.24 o 
   3   7   4      771.29      748.70     50.65 o 
   4   7   4      345.79      323.41     33.35 o 
   5   7   4       27.71       35.90     27.79 o 
  -4   8   4      178.48      254.56     61.15 o 
  -3   8   4      306.17      327.34     41.50 o 
  -2   8   4      644.68      602.20     47.16 o 
  -1   8   4     1358.20     1421.11    107.47 o 
   0   8   4       55.61       27.00     18.72 o 
   1   8   4       99.02       61.89     22.09 o 
   2   8   4      866.54      933.86     98.82 o 
   3   8   4        3.18       13.04     29.66 o 
 -10   1   5        5.51       17.89     32.68 o 
  -9   1   5        7.24       -6.65     29.65 o 
  -8   1   5       36.81       50.43     25.15 o 
  -7   1   5      656.61      693.22     30.25 o 
  -6   1   5     1260.54     1228.89     48.88 o 
  -5   1   5     2084.88     2118.41     50.57 o 
  -4   1   5       95.80      141.61      8.79 o 
  -3   1   5      782.50      652.68     20.68 o 
  -2   1   5    30240.73    30657.40    749.77 o 
  -1   1   5    17212.08    17405.49    299.73 o 
   0   1   5    16830.75    17439.90    327.52 o 
   1   1   5     4154.58     2413.69    106.23 o 
   3   1   5     9137.66     9143.20    158.06 o 
   4   1   5      342.21      328.09     19.59 o 
   5   1   5       90.33       84.22      9.88 o 
   6   1   5      185.59      188.51     11.96 o 
   7   1   5       16.30       26.40     13.27 o 
   8   1   5        2.81       10.15     15.28 o 
   9   1   5       92.99      131.53     28.38 o 
  -9   2   5        6.84       28.07     28.78 o 
  -8   2   5       44.11       43.73     19.24 o 
  -7   2   5     3265.12     3448.49     95.50 o 
  -6   2   5     1689.60     1810.88     55.51 o 
  -5   2   5     4122.97     4293.92    112.86 o 
  -4   2   5      334.33      337.39     13.29 o 
  -3   2   5       52.97      118.89      9.79 o 
  -2   2   5     1273.71     1343.14     28.82 o 
   0   2   5     1185.46     1216.65     32.29 o 
   1   2   5        8.88       19.01      4.52 o 
   2   2   5      676.97      673.44     43.62 o 
   3   2   5    12875.15    12430.48    356.55 o 
   4   2   5    15229.64    15963.05    337.75 o 
   5   2   5     1736.13     1710.95     42.56 o 
   6   2   5     4741.07     4247.97     95.50 o 
   7   2   5     1225.38     1237.38     36.38 o 
   8   2   5     1184.70     1261.94     39.32 o 
   9   2   5        1.06       26.66     22.29 o 
  -9   3   5       68.29       65.16     20.65 o 
  -8   3   5      478.20      462.05     29.72 o 
  -7   3   5        3.93       -9.06     18.13 o 
  -6   3   5      190.27      220.33     21.41 o 
  -5   3   5     3606.39     3577.29     96.71 o 
  -4   3   5      887.15      921.28     33.42 o 
  -3   3   5      758.81      665.61     21.04 o 
  -2   3   5     9410.16     9207.06    195.84 o 
  -1   3   5      103.98      117.30      9.45 o 
   0   3   5     4631.85     4732.77    117.33 o 
   1   3   5     9762.89    10131.18    214.33 o 
   2   3   5      583.48      699.09     19.89 o 
   3   3   5     3661.62     1964.05     91.41 o 
   4   3   5     1059.07      880.77     59.36 o 
   5   3   5       77.36      101.55     11.95 o 
   6   3   5     3480.34     3503.58     81.47 o 
   7   3   5       23.30       23.91     16.81 o 
   8   3   5        6.93       -9.81     19.62 o 
   9   3   5      101.96      138.55     26.12 o 
  -9   4   5      566.86      561.66     30.44 o 
  -8   4   5      243.39      302.17     29.05 o 
  -7   4   5      170.34      131.05     22.12 o 
  -6   4   5     3109.11     3133.48     89.29 o 
  -5   4   5      208.85      200.54     20.28 o 
  -4   4   5     2293.23     2342.70     67.91 o 
  -3   4   5      468.64      469.26     29.64 o 
  -2   4   5      298.58      328.96     14.57 o 
  -1   4   5     1628.82     1727.27     41.70 o 
   0   4   5      172.22      146.03     11.37 o 
   1   4   5     1540.90     1547.11     38.24 o 
   2   4   5     3719.23     3488.49     77.63 o 
   3   4   5      541.23      533.58     22.04 o 
   4   4   5     1164.37     1090.26     41.43 o 
   5   4   5      455.50      398.32     24.61 o 
   6   4   5       14.49        8.76     16.28 o 
   7   4   5      885.07      728.72     40.61 o 
   8   4   5        3.30      -12.83     25.67 o 
  -8   5   5        0.04       22.14     24.90 o 
  -7   5   5       43.81       31.52     24.16 o 
  -6   5   5     2377.96     2214.02     69.96 o 
  -5   5   5      244.85      254.39     24.44 o 
  -4   5   5     3447.99     3396.10    117.28 o 
  -3   5   5     2541.41     2343.71     86.35 o 
  -2   5   5     1502.28     1488.64     38.82 o 
  -1   5   5    25129.45    25086.95    528.51 o 
   0   5   5       72.57       56.45     12.08 o 
   1   5   5     1308.18     1224.39     33.72 o 
   2   5   5     9223.71     9014.28    193.66 o 
   3   5   5      226.41      216.03     14.52 o 
   4   5   5     1687.67     1548.49     48.46 o 
   5   5   5     1254.65     1135.14     48.42 o 
   6   5   5      102.47       90.60     24.01 o 
   7   5   5       95.26       75.23     26.63 o 
   8   5   5      187.13      196.19     34.49 o 
  -7   6   5        3.99        2.81     24.61 o 
  -6   6   5     2072.44     1982.58     82.63 o 
  -5   6   5      426.74      410.25     38.58 o 
  -4   6   5      104.42      106.40     28.48 o 
  -3   6   5     1312.95     1339.37     60.84 o 
  -2   6   5      244.10      274.55     17.03 o 
  -1   6   5      177.43      197.65     16.76 o 
   0   6   5     2196.04     2118.17     59.85 o 
   1   6   5     1020.95     1006.75     35.66 o 
   2   6   5       61.11       57.71     13.76 o 
   3   6   5      236.96      239.65     25.67 o 
   4   6   5     1943.36     1829.65     82.14 o 
   5   6   5       33.42       52.79     29.65 o 
   6   6   5        2.84      -13.08     26.16 o 
   7   6   5      722.39      682.20     56.20 o 
  -6   7   5      339.41      325.66     50.03 o 
  -5   7   5       66.04       67.34     31.44 o 
  -4   7   5      883.69      846.10     51.31 o 
  -3   7   5      119.56       87.51     33.97 o 
  -2   7   5     1734.55     1683.03     73.89 o 
  -1   7   5       20.72       13.66     15.22 o 
   0   7   5     2345.76     2404.31     76.10 o 
   1   7   5      650.78      622.27     29.22 o 
   2   7   5      547.75      632.43     30.65 o 
   3   7   5      662.11      664.82     39.74 o 
   4   7   5       31.42       19.99     25.76 o 
   5   7   5      825.98      908.64     50.64 o 
  -3   8   5        5.03      -15.52     31.04 o 
  -2   8   5       44.47       38.58     39.53 o 
  -1   8   5      116.16      111.05     34.03 o 
   0   8   5      113.80      119.45     24.80 o 
   1   8   5        2.30       -8.01     20.89 o 
   2   8   5       98.72       94.47     29.17 o 
   3   8   5      385.27      465.65     40.61 o 
 -10   0   6      333.12      391.58     59.29 o 
  -9   0   6       52.69       17.29     39.53 o 
  -8   0   6     3760.50     3623.00    177.88 o 
  -7   0   6      889.83      996.85     69.17 o 
  -6   0   6       70.81       84.00     19.76 o 
  -5   0   6    33780.89    34530.28   1460.07 o 
  -4   0   6     5628.29     5906.69    182.91 o 
  -3   0   6    34371.46    37011.33   1110.57 o 
  -2   0   6    11009.75    11278.20    341.06 o 
  -1   0   6     1463.05     1197.76     42.36 o 
   0   0   6    46898.45    45453.12   1362.15 o 
   1   0   6     3160.99     3257.78    101.22 o 
   3   0   6     4528.99     4462.58    111.17 o 
   4   0   6     1622.85     1666.85     46.57 o 
   5   0   6        2.40       -3.30     11.16 o 
   6   0   6      291.93      303.87     19.01 o 
   7   0   6       33.54        9.89     15.86 o 
   8   0   6      239.65      205.05     38.29 o 
   9   0   6      469.76      527.45     55.59 o 
 -10   1   6      412.22      485.19     44.98 o 
  -9   1   6        1.08       39.30     31.00 o 
  -8   1   6      421.77      393.86     35.37 o 
  -7   1   6      473.11      514.96     27.27 o 
  -6   1   6      120.36      114.02     34.27 o 
  -5   1   6      758.04      845.17     27.51 o 
  -4   1   6      399.10      400.20     16.30 o 
  -3   1   6     3008.29     3233.70     72.32 o 
  -2   1   6     3641.42     3767.59     95.09 o 
  -1   1   6      211.61      235.34      8.31 o 
   0   1   6    19920.23    21114.53    442.71 o 
   1   1   6     4582.45     3724.14    416.90 o 
   2   1   6     9864.60     9906.62    209.26 o 
   3   1   6     5346.03     5379.48    132.83 o 
   4   1   6      462.83      494.89     17.28 o 
   5   1   6     6705.73     6745.56    118.91 o 
   6   1   6       62.30       59.62     10.67 o 
   7   1   6      310.57      325.09     17.49 o 
   8   1   6      996.54      949.74     47.60 o 
   9   1   6       49.49       89.09     27.91 o 
  -9   2   6      544.23      625.66     47.17 o 
  -8   2   6      411.83      450.28     28.52 o 
  -7   2   6     1193.39     1168.29     42.83 o 
  -6   2   6     3153.23     3128.02     86.43 o 
  -5   2   6       85.32       41.31     14.72 o 
  -4   2   6     4281.55     4113.76    107.85 o 
  -3   2   6     7721.98     8718.74    188.50 o 
  -2   2   6     6915.95     6934.86    147.67 o 
  -1   2   6     8925.93     8831.17    187.44 o 
   0   2   6     1457.24     1410.61     37.29 o 
   1   2   6    10290.20    10667.29    314.62 o 
   2   2   6      848.01      899.93     30.92 o 
   3   2   6     3823.60     3712.63    112.66 o 
   4   2   6       11.63        3.17     17.12 o 
   5   2   6      780.34      725.50     32.12 o 
   6   2   6       27.01       11.04     12.73 o 
   7   2   6       38.65       51.85     14.91 o 
   8   2   6      196.11      258.15     36.19 o 
   9   2   6       23.47      -11.24     22.49 o 
  -9   3   6      490.79      569.60     35.06 o 
  -8   3   6       96.51      111.91     47.92 o 
  -7   3   6       51.60       53.72     20.68 o 
  -6   3   6       13.32      -11.12     22.24 o 
  -5   3   6      213.14      246.37     24.91 o 
  -4   3   6      664.01      629.88     26.77 o 
  -3   3   6      331.94      383.02     15.93 o 
  -2   3   6       31.70       28.24      6.69 o 
  -1   3   6    16007.80    16405.56    345.57 o 
   0   3   6     6232.84     6307.83    154.90 o 
   1   3   6    13475.96    14150.54    298.29 o 
   2   3   6      313.11      359.81     13.44 o 
   4   3   6    10673.17    10483.92    223.45 o 
   5   3   6     1538.75     1536.29     39.66 o 
   6   3   6     3830.69     3919.84    102.41 o 
   7   3   6      470.18      408.33     24.06 o 
   8   3   6      127.89       82.50     23.03 o 
   9   3   6      277.92      245.41     28.51 o 
  -9   4   6      509.08      611.55     38.35 o 
  -8   4   6      115.01      130.50     29.89 o 
  -7   4   6      801.61      761.74     41.25 o 
  -6   4   6      732.20      706.63     55.04 o 
  -5   4   6      421.95      385.49     24.71 o 
  -4   4   6     9135.23     9061.15    230.79 o 
  -3   4   6        4.01        5.39      5.30 o 
  -2   4   6      315.82      304.12     13.88 o 
  -1   4   6    11984.40    12379.92    263.12 o 
   0   4   6     2116.94     2158.69     57.25 o 
   1   4   6     1069.92     1040.34     28.40 o 
   2   4   6     2466.24     2396.43     55.10 o 
   3   4   6       77.88       64.64     14.62 o 
   4   4   6      152.12      162.42     20.85 o 
   5   4   6     1050.15     1088.87     37.19 o 
   6   4   6      165.38      173.58     25.76 o 
   7   4   6      150.80      177.99     28.38 o 
   8   4   6        3.02       -2.51     27.03 o 
  -8   5   6        0.35      -12.29     24.57 o 
  -7   5   6      543.73      501.87     34.34 o 
  -6   5   6       86.59       93.81     23.39 o 
  -5   5   6      226.26      221.08     24.23 o 
  -4   5   6      677.55      596.59     42.00 o 
  -3   5   6     2586.63     2485.56     90.02 o 
  -2   5   6     2120.48     2093.04     51.23 o 
  -1   5   6        2.89       -5.50     10.99 o 
   0   5   6      309.13      303.36     17.34 o 
   1   5   6     1003.25      966.19     29.09 o 
   2   5   6       60.69       46.81     11.09 o 
   3   5   6        8.55        3.83     11.09 o 
   4   5   6      258.17      237.57     25.94 o 
   5   5   6        0.50        4.12     20.91 o 
   6   5   6        0.16       20.57     24.01 o 
   7   5   6      100.29      124.40     28.38 o 
  -7   6   6        9.35        3.64     33.53 o 
  -6   6   6      362.98      372.61     39.44 o 
  -5   6   6     1721.67     1623.81     70.70 o 
  -4   6   6     1150.82     1200.28     74.73 o 
  -3   6   6      331.34      326.22     32.21 o 
  -2   6   6      221.65      243.81     16.43 o 
  -1   6   6       52.55       41.65     13.46 o 
   0   6   6      480.87      483.05     23.72 o 
   1   6   6     1641.49     1631.38     43.56 o 
   2   6   6      281.68      216.94     19.48 o 
   3   6   6       10.01        0.22     15.61 o 
   4   6   6       29.19       30.95     22.66 o 
   5   6   6       29.85       74.07     25.29 o 
   6   6   6       76.86       82.70     41.38 o 
  -5   7   6       53.19       58.19     54.97 o 
  -4   7   6       15.07       36.57     38.91 o 
  -3   7   6     1410.40     1301.10     94.50 o 
  -2   7   6      188.75      154.38     31.53 o 
  -1   7   6     1058.57     1092.12     36.37 o 
   0   7   6     1808.69     1738.94     48.99 o 
   1   7   6     1620.27     1675.32     53.23 o 
   2   7   6      163.29      110.30     20.09 o 
   3   7   6      316.15      288.17     31.87 o 
   4   7   6     1336.75     1334.52     60.10 o 
   5   7   6      248.05      262.57     33.62 o 
  -3   8   6      183.02      162.46     36.79 o 
  -2   8   6      110.48       86.56     39.53 o 
  -1   8   6     1434.14     1466.44     70.61 o 
   0   8   6        1.03        3.73     28.82 o 
   1   8   6      219.96      191.20     31.67 o 
   2   8   6     2104.45     2193.20     83.41 o 
   3   8   6      467.47      434.87     39.31 o 
 -10   1   7        2.89       -7.14     35.30 o 
  -9   1   7       44.40      110.47     33.42 o 
  -8   1   7     1797.40     1923.71     78.61 o 
  -7   1   7     1502.27     1495.77     49.62 o 
  -6   1   7     2144.20     2111.00     74.00 o 
  -5   1   7      401.19      376.31     19.03 o 
  -4   1   7     1717.39     1783.04     43.30 o 
  -3   1   7    13056.49    13288.77    284.70 o 
  -2   1   7      204.56      243.12     11.12 o 
  -1   1   7      195.35      206.27     14.08 o 
   0   1   7      103.74      139.73      6.57 o 
   1   1   7     1516.61      726.33     37.06 o 
   2   1   7     2092.28     2019.09     46.61 o 
   3   1   7     1469.75     1389.24     31.39 o 
   4   1   7        1.15        2.09      7.49 o 
   5   1   7     2169.22     2075.79     41.35 o 
   6   1   7     3198.95     3224.20     61.29 o 
   7   1   7     1005.51     1043.80     30.84 o 
   8   1   7       10.74       11.25     16.66 o 
   9   1   7       44.26       70.88     29.65 o 
  -9   2   7       58.40       64.27     32.28 o 
  -8   2   7        0.01       13.67     16.65 o 
  -7   2   7      317.05      331.85     39.49 o 
  -6   2   7     1579.04     1564.07     50.76 o 
  -5   2   7       61.09       34.47     13.26 o 
  -4   2   7     4239.34     4424.12     98.68 o 
  -3   2   7    17497.59    17405.08    428.13 o 
  -2   2   7     7488.87     7344.16    141.21 o 
  -1   2   7    10701.59    11358.82    240.53 o 
   0   2   7    17461.24    17732.51    372.05 o 
   1   2   7    12496.21    13332.85    323.77 o 
   2   2   7    21450.38    21793.39    535.12 o 
   3   2   7       23.40       28.35      8.01 o 
   4   2   7      330.91      376.62     23.93 o 
   5   2   7     2872.89     2682.68    127.74 o 
   6   2   7      296.90      335.54     16.98 o 
   7   2   7       76.10       63.50     15.58 o 
   8   2   7      115.58      144.60     18.96 o 
   9   2   7        6.21       13.99     23.77 o 
  -9   3   7       52.27       70.50     47.56 o 
  -8   3   7      553.92      602.71     34.86 o 
  -7   3   7      274.51      294.79     26.31 o 
  -6   3   7      852.13      832.34     36.09 o 
  -5   3   7     4066.36     3934.91    112.24 o 
  -4   3   7      383.28      429.02     16.73 o 
  -3   3   7     1061.12      879.69     34.41 o 
  -2   3   7      841.10      722.24     77.61 o 
  -1   3   7       91.81      142.39     10.83 o 
   0   3   7     3031.59     3026.69     66.98 o 
   1   3   7      773.10      747.07     19.44 o 
   2   3   7       94.60      118.55      8.64 o 
   4   3   7      557.27      505.21     22.29 o 
   5   3   7      194.59      213.90     17.12 o 
   6   3   7      697.55      760.19     31.46 o 
   7   3   7      556.88      556.41     36.24 o 
   8   3   7      324.95      245.65     32.32 o 
   9   3   7       10.24       36.21     30.53 o 
  -8   4   7       13.51       -3.25     23.64 o 
  -7   4   7       53.65       11.22     21.89 o 
  -6   4   7      103.80      106.76     34.48 o 
  -5   4   7        6.67        8.63     17.39 o 
  -4   4   7     3270.11     3173.54     88.57 o 
  -3   4   7     1173.18     1246.03     34.01 o 
  -2   4   7     7608.26     7816.01    193.78 o 
  -1   4   7     1512.92     1453.88     37.72 o 
   0   4   7      354.87      357.65     17.29 o 
   1   4   7    12822.47    13207.69    279.78 o 
   2   4   7      151.72      181.20     11.38 o 
   3   4   7     5411.19     5271.30    131.90 o 
   4   4   7      373.93      337.94     23.71 o 
   5   4   7      249.04      273.76     50.65 o 
   6   4   7      415.26      347.73     30.57 o 
   7   4   7      149.55      164.22     53.12 o 
   8   4   7      501.42      482.01     38.43 o 
  -8   5   7       38.32       50.34     28.09 o 
  -7   5   7     3065.06     3152.48     95.14 o 
  -6   5   7       29.64       20.93     21.67 o 
  -5   5   7      575.61      579.59     32.61 o 
  -4   5   7     5866.39     5716.65    186.36 o 
  -3   5   7       93.86      113.91     23.53 o 
  -2   5   7     1686.81     1680.28     43.58 o 
  -1   5   7     2236.81     2386.50     59.73 o 
   0   5   7       33.42       24.71     12.35 o 
   1   5   7        0.43        3.15     10.95 o 
   2   5   7     2005.01     1902.76     54.62 o 
   3   5   7      501.46      490.60     26.83 o 
   4   5   7       39.49        3.09     19.22 o 
   5   5   7      390.46      426.10     45.70 o 
   6   5   7     1158.45     1063.72     50.96 o 
   7   5   7      165.27      164.15     29.70 o 
  -7   6   7      179.83      132.16     37.99 o 
  -6   6   7      707.82      747.25     50.98 o 
  -5   6   7     2095.57     1955.42     80.37 o 
  -4   6   7     1444.82     1347.19    101.91 o 
  -3   6   7      117.35      122.08     45.70 o 
  -2   6   7     5148.09     4849.72    129.50 o 
  -1   6   7      211.87      239.82     16.96 o 
   0   6   7      139.73      121.55     15.25 o 
   1   6   7     7599.42     7519.37    188.15 o 
   2   6   7       37.11       16.13     15.86 o 
   3   6   7     1379.38     1290.98     43.87 o 
   4   6   7     1615.73     1639.77     65.91 o 
   5   6   7       54.27       40.85     50.65 o 
   6   6   7      381.47      382.75     35.68 o 
  -5   7   7        3.16        0.93     31.44 o 
  -4   7   7      623.78      662.71     48.95 o 
  -3   7   7      523.54      582.92     45.70 o 
  -2   7   7        6.17      -13.18     26.37 o 
  -1   7   7     1637.01     1747.74     48.53 o 
   0   7   7      706.32      698.63     29.09 o 
   1   7   7     2032.70     1981.42     59.90 o 
   2   7   7        4.57       -9.23     18.46 o 
   3   7   7      410.46      320.32     42.62 o 
   4   7   7      449.75      474.90     38.86 o 
   5   7   7      156.28      116.41     31.41 o 
  -3   8   7     1256.23     1162.08     64.58 o 
  -2   8   7       14.34      -25.10     63.62 o 
  -1   8   7      456.60      484.71     43.92 o 
   0   8   7     1088.26     1174.36     81.44 o 
   1   8   7      212.01      241.80     23.24 o 
   2   8   7     1204.83     1321.76     60.97 o 
   3   8   7       89.90      106.96     30.92 o 
 -10   0   8        7.43       42.00     51.88 o 
  -9   0   8      950.66     1010.44     84.00 o 
  -8   0   8      884.58      830.09     70.41 o 
  -7   0   8        8.37       42.00     39.53 o 
  -6   0   8     3756.46     4028.15    130.32 o 
  -5   0   8      173.18      172.29     22.23 o 
  -4   0   8       94.13      117.81     21.00 o 
  -3   0   8      391.55      376.43     30.26 o 
  -1   0   8     6293.57     6512.31    201.35 o 
   0   0   8      541.91      406.07     21.37 o 
   1   0   8       76.71       94.52     29.65 o 
   2   0   8    17571.21    18692.97    551.56 o 
   3   0   8    11715.47    11777.36    350.40 o 
   4   0   8    14814.26    15347.64    373.89 o 
   5   0   8       38.25       14.91     12.87 o 
   6   0   8      138.94      161.15     17.94 o 
   7   0   8     3298.14     3103.25     89.90 o 
   8   0   8      283.02      284.11     42.00 o 
   9   0   8      215.64      263.11     45.70 o 
  -9   1   8      334.66      332.96     48.79 o 
  -8   1   8      254.22      343.64     37.05 o 
  -7   1   8       62.18       78.49     18.55 o 
  -6   1   8     7929.79     8004.44    249.28 o 
  -5   1   8      238.14      232.87     14.01 o 
  -4   1   8     7268.60     7610.58    165.77 o 
  -3   1   8    15887.99    15633.60    334.73 o 
  -2   1   8     2481.96     2787.04     80.95 o 
  -1   1   8    41423.04    42334.69   1656.93 o 
   0   1   8     1494.97     1456.03     31.09 o 
   1   1   8     4112.90     3885.72     96.93 o 
   2   1   8    11289.26    11691.40    247.96 o 
   3   1   8     2216.56     2251.48     47.63 o 
   4   1   8     1352.21     1409.69     33.34 o 
   5   1   8     2263.66     2337.51     46.31 o 
   6   1   8       16.23       11.04     11.12 o 
   7   1   8       46.79       78.44     14.55 o 
   8   1   8      397.49      514.57     25.72 o 
   9   1   8        7.23       -8.65     39.53 o 
  -9   2   8       46.28       11.17     32.68 o 
  -8   2   8      539.19      487.99     31.06 o 
  -7   2   8      339.98      370.38     26.05 o 
  -6   2   8       22.03       35.81     16.76 o 
  -5   2   8     1840.71     1990.59     71.09 o 
  -4   2   8      675.56      802.88     27.26 o 
  -3   2   8     6522.49     6838.54    149.43 o 
  -2   2   8        5.81       13.46      7.99 o 
  -1   2   8      705.80      991.91     26.55 o 
   0   2   8     1685.34     1709.17     34.81 o 
   1   2   8     2838.36     2898.71     75.49 o 
   2   2   8      155.06      136.77     24.54 o 
   3   2   8     1581.89     1612.49     89.72 o 
   4   2   8      171.80      155.17     12.14 o 
   5   2   8      510.60      486.66     20.65 o 
   6   2   8      921.06      777.51     28.19 o 
   7   2   8       41.07       66.24     15.96 o 
   8   2   8      194.40      199.75     24.64 o 
   9   2   8       81.30      106.65     35.33 o 
  -9   3   8       31.55       85.60     37.05 o 
  -8   3   8      127.44       79.92     24.50 o 
  -7   3   8     2716.44     2808.90    127.22 o 
  -6   3   8      964.38      943.50     40.23 o 
  -5   3   8    10125.16    10205.67    258.85 o 
  -4   3   8        3.74       10.84      9.18 o 
  -3   3   8       60.63       77.41     10.41 o 
  -2   3   8    21631.38    21159.05    510.49 o 
  -1   3   8     1043.40      900.86     22.79 o 
   0   3   8     9687.83    10083.16    213.73 o 
   1   3   8     2331.88     2350.02     62.70 o 
   2   3   8       46.98       76.10     12.35 o 
   4   3   8      481.43      489.03     18.97 o 
   5   3   8      254.33      246.42     16.94 o 
   6   3   8      211.77      283.88     27.95 o 
   7   3   8      500.00      564.06     37.56 o 
   8   3   8      478.86      407.45     36.24 o 
  -8   4   8       51.18       42.68     32.48 o 
  -7   4   8     1002.84     1029.42     45.72 o 
  -6   4   8      290.66      313.45     26.20 o 
  -5   4   8       15.03       16.19     18.21 o 
  -4   4   8      533.11      507.90     30.62 o 
  -3   4   8      468.28      498.59     20.21 o 
  -2   4   8     1008.76     1058.38     34.59 o 
  -1   4   8     5007.21     5168.89    129.46 o 
   0   4   8     3192.28     3198.94     83.13 o 
   1   4   8       55.08       73.77      7.55 o 
   2   4   8      838.18      872.33     25.75 o 
   3   4   8     6509.37     6498.65    162.74 o 
   4   4   8     1245.18     1255.36     40.82 o 
   5   4   8      141.10      154.35     22.71 o 
   6   4   8      819.35      755.03     41.05 o 
   7   4   8      340.96      356.99     33.19 o 
   8   4   8      611.38      644.89     44.05 o 
  -8   5   8      380.96      411.90     36.28 o 
  -7   5   8       49.25       66.23     26.93 o 
  -6   5   8       55.97       30.95     23.01 o 
  -5   5   8      176.04      154.38     23.57 o 
  -4   5   8      125.20      119.66     21.31 o 
  -3   5   8      754.03      743.39     42.74 o 
  -2   5   8      721.08      713.70     26.12 o 
  -1   5   8      954.60      938.50     32.63 o 
   0   5   8      497.65      543.28     23.98 o 
   1   5   8     2157.40     2191.99     60.82 o 
   2   5   8      655.27      659.59     28.72 o 
   3   5   8        1.47        8.41     14.49 o 
   4   5   8      765.43      751.46     31.83 o 
   5   5   8      109.77       74.80     23.53 o 
   6   5   8      270.56      257.38     30.53 o 
   7   5   8        0.09      -12.35     27.95 o 
  -7   6   8       31.72       61.89     35.84 o 
  -6   6   8       91.93       41.94     33.53 o 
  -5   6   8      152.24      145.66     33.23 o 
  -4   6   8      235.74      240.26     33.12 o 
  -3   6   8     1242.99     1166.19     58.46 o 
  -2   6   8       14.48        6.91     18.22 o 
  -1   6   8      295.05      282.87     24.07 o 
   0   6   8      128.10      137.24     19.26 o 
   1   6   8       19.21       28.85     16.60 o 
   2   6   8     1474.65     1387.27     46.10 o 
   3   6   8     1742.41     1658.43     52.20 o 
   4   6   8      703.19      604.84     37.56 o 
   5   6   8        7.79      -12.44     24.88 o 
   6   6   8      139.57       98.01     30.05 o 
  -5   7   8      459.68      468.03     44.52 o 
  -4   7   8      163.32      124.30     34.51 o 
  -3   7   8      238.83      208.29     35.58 o 
  -2   7   8     2820.59     2827.13    106.91 o 
  -1   7   8      229.82      229.54     24.32 o 
   0   7   8      231.35      269.61     21.40 o 
   1   7   8       51.97       41.61     19.48 o 
   2   7   8      344.89      335.96     35.51 o 
   3   7   8      245.36      271.00     31.80 o 
   4   7   8      332.07      329.39     34.49 o 
   5   7   8      144.40       93.45     41.38 o 
  -3   8   8      310.96      270.16     51.88 o 
  -2   8   8      210.66      271.73     40.68 o 
  -1   8   8      613.88      655.06     49.56 o 
   0   8   8      682.04      722.29     38.50 o 
   1   8   8       25.41       28.22     20.96 o 
   2   8   8        0.85      -14.21     29.70 o 
  -9   1   9      202.76      219.80     38.43 o 
  -8   1   9        0.79       12.57     30.05 o 
  -7   1   9        5.45       12.59     18.42 o 
  -6   1   9       82.35      114.19     33.06 o 
  -5   1   9     1801.62     1775.03     54.03 o 
  -4   1   9     4500.41     4716.92    105.37 o 
  -3   1   9     1433.33     1635.22     40.96 o 
  -2   1   9     1127.92     1230.25     38.42 o 
  -1   1   9    19901.03    19923.87    577.54 o 
   0   1   9    14074.74    14230.17    346.38 o 
   1   1   9    13393.83    12679.00    240.29 o 
   2   1   9       16.06       14.26      7.65 o 
   3   1   9     1367.42     1401.10     44.18 o 
   4   1   9     5347.63     5350.17    105.18 o 
   5   1   9      589.77      604.22     26.70 o 
   6   1   9       54.46       54.85     12.37 o 
   7   1   9       96.62      100.61     15.72 o 
   8   1   9       46.96       48.01     21.74 o 
   9   1   9        9.14       19.76     42.00 o 
  -9   2   9     2536.62     2864.47    113.64 o 
  -8   2   9      665.59      657.96     35.63 o 
  -7   2   9      649.38      622.59     32.86 o 
  -6   2   9     2144.36     2186.26     66.51 o 
  -5   2   9     2363.87     2242.05     78.96 o 
  -4   2   9    11786.66    11682.18    289.75 o 
  -3   2   9       23.30       22.57      9.32 o 
  -2   2   9     1392.51     1509.19     96.01 o 
  -1   2   9     6281.44     5981.10    129.59 o 
   0   2   9        1.16        3.78      4.60 o 
   1   2   9        2.56       -3.33     10.40 o 
   2   2   9      764.80      614.80     67.63 o 
   3   2   9      525.27      481.88     43.49 o 
   4   2   9      807.19      772.05     24.85 o 
   5   2   9     2865.71     2769.60     66.21 o 
   6   2   9      554.87      554.86     24.29 o 
   7   2   9        4.73      -11.33     22.66 o 
   8   2   9      143.54      166.39     31.00 o 
   9   2   9      361.04      388.54     39.31 o 
  -9   3   9      169.97      255.75     43.65 o 
  -8   3   9       89.61       94.78     25.70 o 
  -7   3   9      149.47      116.74     22.55 o 
  -6   3   9      633.36      643.41     31.84 o 
  -5   3   9       27.92       11.27     16.11 o 
  -4   3   9     1084.78     1018.51     33.93 o 
  -3   3   9      268.18      282.35     16.60 o 
  -2   3   9     1061.33     1129.03     31.67 o 
  -1   3   9       19.52       94.02     24.50 o 
   0   3   9      459.83      516.07     22.08 o 
   1   3   9     9760.99    10328.08    253.22 o 
   2   3   9     1700.44     1670.41     48.88 o 
   3   3   9      136.17      127.58     11.40 o 
   4   3   9     2364.08     2372.15     56.65 o 
   5   3   9       94.60       86.06     17.93 o 
   6   3   9       17.61       10.99     21.63 o 
   7   3   9      414.72      397.36     33.19 o 
   8   3   9       97.82       55.97     28.38 o 
  -8   4   9      895.40      829.19     42.68 o 
  -7   4   9      276.01      265.01     27.79 o 
  -6   4   9      115.43      130.85     22.78 o 
  -5   4   9     5154.21     4973.90    133.30 o 
  -4   4   9        0.00        3.21     16.50 o 
  -3   4   9     8299.01     7813.75    174.73 o 
  -1   4   9     1156.25     1119.23     35.56 o 
   0   4   9     1074.92     1104.46     36.10 o 
   1   4   9      556.92      627.56     20.90 o 
   2   4   9     1344.43     1399.00     43.50 o 
   3   4   9      129.69      148.48     22.77 o 
   4   4   9     1559.45     1610.19     49.91 o 
   5   4   9       86.77       81.79     22.66 o 
   6   4   9        1.33       -3.39     22.26 o 
   7   4   9        7.17       27.18     38.29 o 
   8   4   9        3.06      -12.74     30.53 o 
  -7   5   9      168.96      167.11     29.69 o 
  -6   5   9        0.40        5.46     22.96 o 
  -5   5   9      520.54      443.26     30.88 o 
  -4   5   9     2257.46     2216.96     68.95 o 
  -3   5   9     4410.28     4127.03    139.94 o 
  -2   5   9     1199.47     1151.33     34.92 o 
  -1   5   9     2001.97     1953.43     49.75 o 
   0   5   9    13151.32    13368.43    285.96 o 
   1   5   9     1460.78     1452.30     45.34 o 
   2   5   9     1807.26     1693.68     62.92 o 
   3   5   9     3883.81     3766.06     99.78 o 
   4   5   9      264.56      238.22     20.66 o 
   5   5   9     2628.29     2387.01     84.67 o 
   6   5   9       70.28       52.52     27.03 o 
   7   5   9        0.89       -7.30     28.78 o 
  -6   6   9       20.75       23.82     31.06 o 
  -5   6   9     3263.51     3333.20    122.70 o 
  -4   6   9      708.10      596.86     43.02 o 
  -3   6   9       62.50       81.19     27.42 o 
  -2   6   9     2799.02     2778.39     80.72 o 
  -1   6   9       51.01       20.92     20.33 o 
   0   6   9     1004.25     1053.03     40.84 o 
   1   6   9     4618.97     4577.01    119.05 o 
   2   6   9      730.17      659.37     30.15 o 
   3   6   9     1079.57     1058.55     57.05 o 
   4   6   9       24.42       53.73     26.20 o 
   5   6   9      513.53      422.10     36.24 o 
   6   6   9      463.41      526.77     41.02 o 
  -5   7   9       11.93      -16.91     33.81 o 
  -4   7   9      113.01       95.72     33.12 o 
  -3   7   9      487.51      526.85     45.47 o 
  -2   7   9        2.80       44.84     66.09 o 
  -1   7   9     1164.22     1171.04     76.58 o 
   0   7   9      201.99      187.65     20.30 o 
   1   7   9       38.30       17.05     19.94 o 
   2   7   9      148.57      160.64     21.86 o 
   3   7   9     1255.89     1211.58     74.12 o 
   4   7   9       57.06       62.66     51.88 o 
  -2   8   9      142.31       90.87     59.91 o 
  -1   8   9      288.97      259.51     39.44 o 
   0   8   9       38.93       30.40     24.11 o 
   1   8   9        0.68       -4.58     20.95 o 
   2   8   9       49.22       57.36     29.17 o 
  -9   0  10      347.61      394.05     61.76 o 
  -8   0  10      453.66      449.63     60.53 o 
  -7   0  10     3724.76     4029.40    197.64 o 
  -6   0  10      136.43      166.85     37.06 o 
  -5   0  10      593.33      716.75     35.91 o 
  -4   0  10    21279.72    21895.94    840.59 o 
  -3   0  10     4779.98     4964.65    157.16 o 
  -2   0  10    42965.67    43966.23   1321.08 o 
  -1   0  10     1833.51     1535.94     80.29 o 
   0   0  10     1488.60     1786.92     62.73 o 
   1   0  10    55312.26    52453.80   2123.40 o 
   2   0  10      643.69      715.82     36.18 o 
   3   0  10     6347.58     5861.13    181.05 o 
   4   0  10     3198.80     3230.30    105.99 o 
   5   0  10      613.87      624.47     32.18 o 
   6   0  10      517.02      499.54     26.93 o 
   7   0  10     1115.74     1182.35     44.75 o 
   8   0  10      230.91      234.77     31.44 o 
  -9   1  10      265.26      342.63     43.57 o 
  -8   1  10      218.86      216.26     36.41 o 
  -7   1  10     3611.62     3708.07    103.44 o 
  -6   1  10      751.34      781.40     34.85 o 
  -5   1  10      729.46      727.32     27.81 o 
  -4   1  10     2311.34     2285.40     55.58 o 
  -3   1  10     1306.54     1507.12     39.57 o 
  -2   1  10      274.01      362.18     21.78 o 
  -1   1  10     6008.62     6221.08    137.11 o 
   0   1  10     3190.24     3239.98    169.91 o 
   1   1  10     3171.41     3491.58     69.72 o 
   2   1  10     2224.71     2163.33     51.49 o 
   3   1  10     2848.38     2982.41     84.84 o 
   4   1  10      269.57      269.91     14.89 o 
   5   1  10      478.91      514.35     20.62 o 
   6   1  10     2289.60     2223.11     51.04 o 
   7   1  10       25.27       61.58     17.31 o 
   8   1  10       82.14       85.51     23.98 o 
   9   1  10      176.20      148.23     46.94 o 
  -9   2  10        1.15       16.58     37.99 o 
  -8   2  10      232.56      245.44     27.83 o 
  -7   2  10       50.07       31.66     20.97 o 
  -6   2  10      878.96      871.61     37.78 o 
  -5   2  10     2044.42     1939.05     70.69 o 
  -4   2  10      116.12      128.72     12.32 o 
  -3   2  10    13424.67    13107.94    282.39 o 
  -2   2  10        4.60       10.55      5.49 o 
  -1   2  10    12379.51    12580.36    239.84 o 
   0   2  10     2770.44     2907.57     53.51 o 
   1   2  10      566.59      552.78     24.60 o 
   2   2  10     4484.23     4223.27    206.99 o 
   3   2  10      753.90      605.05     46.05 o 
   4   2  10     1826.05     1807.11     52.77 o 
   5   2  10      943.18      956.15     30.71 o 
   6   2  10      368.63      479.54     28.64 o 
   7   2  10      162.48      216.18     30.12 o 
   8   2  10       10.36       -2.47     28.82 o 
  -9   3  10       91.99       87.16     48.17 o 
  -8   3  10     1444.39     1742.25     93.62 o 
  -7   3  10      463.28      454.54     31.05 o 
  -6   3  10     1710.30     1645.68     68.79 o 
  -5   3  10      379.76      385.11     25.43 o 
  -4   3  10        2.16       -3.52      7.04 o 
  -3   3  10      785.69      759.49     28.98 o 
  -2   3  10      597.28      533.55     26.23 o 
  -1   3  10      532.91      562.72     18.25 o 
   0   3  10      631.51      645.72     18.81 o 
   1   3  10     3477.05     3358.27     88.08 o 
   2   3  10     6990.29     7230.82    181.23 o 
   4   3  10        8.91       45.04     29.25 o 
   5   3  10     1927.90     1755.32    123.44 o 
   6   3  10     1057.28     1055.54     48.91 o 
   7   3  10      642.54      609.18     39.31 o 
   8   3  10      131.29       64.23     30.57 o 
  -8   4  10      366.68      354.46     34.32 o 
  -7   4  10       91.15      126.88     27.06 o 
  -6   4  10     1851.63     1908.85     63.61 o 
  -5   4  10      495.17      474.16     29.25 o 
  -4   4  10      422.05      414.71     25.62 o 
  -3   4  10     9252.60     8855.29    191.03 o 
  -1   4  10     3150.00     3118.00     82.41 o 
   0   4  10     4862.41     4960.08    126.15 o 
   1   4  10      148.38      146.95     15.88 o 
   2   4  10     3185.87     3102.23     83.62 o 
   3   4  10      260.50      293.80     21.13 o 
   4   4  10      243.97      179.25     29.73 o 
   5   4  10      436.42      477.33     26.86 o 
   6   4  10      177.66      215.28     29.17 o 
   7   4  10        3.67        9.92     27.91 o 
  -7   5  10       12.81       21.86     40.85 o 
  -6   5  10      254.11      266.13     43.51 o 
  -5   5  10     1045.82     1120.35     47.09 o 
  -4   5  10     1221.05     1180.22     67.97 o 
  -3   5  10       44.94       52.39     24.87 o 
  -2   5  10     2110.38     2033.04     52.28 o 
  -1   5  10     4278.54     4169.23     95.39 o 
   0   5  10      243.44      275.50     18.39 o 
   1   5  10      115.44      127.37     29.66 o 
   2   5  10       16.44        4.03     15.32 o 
   3   5  10      219.60      231.70     25.16 o 
   4   5  10      135.20      144.03     26.67 o 
   5   5  10       12.63        4.65     24.41 o 
   6   5  10       13.37      -13.08     26.16 o 
   7   5  10       17.34      -10.62     28.38 o 
  -6   6  10        0.32      -16.08     32.17 o 
  -5   6  10       46.30       17.24     30.81 o 
  -4   6  10      320.50      278.08     34.93 o 
  -3   6  10      858.17      937.65     52.53 o 
  -2   6  10     1772.67     1628.15    110.56 o 
  -1   6  10      123.70      136.57     17.08 o 
   0   6  10      215.52      240.10     19.02 o 
   1   6  10      910.40      841.25     34.65 o 
   2   6  10      579.53      591.63     38.42 o 
   3   6  10      174.59      162.16     21.37 o 
   4   6  10       26.85       38.91     25.33 o 
   5   6  10       15.48       20.05     28.38 o 
   6   6  10       45.87       35.82     28.82 o 
  -5   7  10      443.43      400.89     46.32 o 
  -4   7  10       52.47      -16.17     32.34 o 
  -3   7  10      192.09      182.69     34.94 o 
  -2   7  10      924.38      934.42     66.09 o 
  -1   7  10      275.03      296.04     27.11 o 
   0   7  10      151.75      146.05     20.46 o 
   1   7  10      254.68      265.55     34.93 o 
   2   7  10     1129.69     1093.60     51.73 o 
   3   7  10      948.21      871.03     49.70 o 
   4   7  10        0.12       30.26     28.82 o 
  -1   8  10        0.19       -1.03     31.75 o 
   0   8  10      868.37     1034.40     54.04 o 
   1   8  10        7.05        1.67     21.66 o 
  -9   1  11      450.72      492.83     85.85 o 
  -8   1  11       30.36       36.44     33.97 o 
  -7   1  11     3201.58     3451.81    107.31 o 
  -6   1  11     3503.81     3772.86    112.19 o 
  -5   1  11     6242.09     6508.82    145.02 o 
  -4   1  11      287.35      350.04     28.17 o 
  -3   1  11      206.97      193.82     14.21 o 
  -2   1  11     7192.70     6792.04    173.06 o 
  -1   1  11     2232.57     2174.73     53.54 o 
   0   1  11     4759.97     4925.81    108.97 o 
   1   1  11      131.03      182.12     12.32 o 
   2   1  11      134.34      138.10     14.44 o 
   3   1  11        1.25       -4.47     14.42 o 
   4   1  11      584.75      615.33     26.07 o 
   5   1  11        5.49       -5.95     11.89 o 
   6   1  11       58.46       42.08     14.94 o 
   7   1  11      377.79      418.79     26.71 o 
   8   1  11      142.38      171.89     33.62 o 
  -9   2  11      365.98      439.36    123.53 o 
  -8   2  11       12.19        8.66     22.93 o 
  -7   2  11       93.06      101.67     25.82 o 
  -6   2  11      333.06      329.89     25.37 o 
  -5   2  11      172.59      190.05     19.99 o 
  -4   2  11     1316.00     1336.08     37.31 o 
  -3   2  11      872.83      832.33     37.62 o 
  -2   2  11     7072.05     6962.10    177.79 o 
  -1   2  11     8715.81     8590.31    165.96 o 
   0   2  11     7303.29     7319.31    141.99 o 
   1   2  11      230.80      246.01     17.80 o 
   2   2  11     5006.25     4721.69    281.64 o 
   4   2  11     1203.74     1338.09     61.07 o 
   5   2  11      150.28      184.31     25.97 o 
   6   2  11     1079.76     1017.92     42.35 o 
   7   2  11       90.85       93.14     33.35 o 
   8   2  11      121.85      186.79     65.47 o 
  -8   3  11      227.42      225.42     29.19 o 
  -7   3  11     1563.73     1602.26     58.73 o 
  -6   3  11       37.09       51.55     20.40 o 
  -5   3  11     1713.84     1832.72     58.87 o 
  -4   3  11      922.59      861.92     35.56 o 
  -3   3  11      136.53      157.88     14.27 o 
  -2   3  11     5848.24     5809.29    148.75 o 
  -1   3  11     1987.25     1963.11     48.12 o 
   0   3  11      767.91      743.24     30.67 o 
   1   3  11     5987.27     6234.66    157.21 o 
   2   3  11       57.69       84.45     19.03 o 
   3   3  11        7.74        3.54      9.94 o 
   4   3  11      745.58      782.25     37.19 o 
   5   3  11       96.11       79.53     28.13 o 
   6   3  11      254.46      303.32     31.41 o 
   7   3  11      178.98      243.19     32.18 o 
   8   3  11       59.99       63.70     32.28 o 
  -8   4  11       45.86       94.37     29.32 o 
  -7   4  11      617.45      601.69     37.63 o 
  -6   4  11       25.66       10.34     30.17 o 
  -5   4  11       18.16       48.93     19.94 o 
  -4   4  11      998.84      953.58     39.14 o 
  -3   4  11     1704.02     1595.44     43.75 o 
  -2   4  11     3309.95     3371.58     88.65 o 
  -1   4  11     5393.73     5404.10    120.43 o 
   0   4  11       75.26      114.30     14.98 o 
   1   4  11      861.46      905.33     57.91 o 
   2   4  11     2312.21     2264.68     65.07 o 
   3   4  11       42.81       65.66     19.84 o 
   4   4  11     2214.21     2040.45     61.94 o 
   5   4  11       98.86       76.23     20.60 o 
   6   4  11      139.84      187.87     32.73 o 
   7   4  11      304.87      314.44     67.32 o 
  -7   5  11        9.82       15.57     26.94 o 
  -6   5  11     3697.94     3470.79    102.04 o 
  -5   5  11       30.15       42.98     23.88 o 
  -4   5  11     1070.12     1124.18     44.88 o 
  -3   5  11     5340.73     5289.14    246.43 o 
  -2   5  11      218.38      257.00     17.91 o 
  -1   5  11     3373.89     3338.94     79.05 o 
   0   5  11      307.74      348.91     19.78 o 
   1   5  11      325.50      371.28     23.53 o 
   2   5  11      734.88      787.92     43.13 o 
   3   5  11     2335.19     2357.76     79.40 o 
   4   5  11      109.73      120.84     28.48 o 
   5   5  11      420.32      515.73     38.43 o 
   6   5  11       52.47      109.29     30.05 o 
  -6   6  11       78.92       51.21     36.20 o 
  -5   6  11      583.59      538.77     44.81 o 
  -4   6  11      463.49      485.88    135.26 o 
  -3   6  11      136.10      153.29     33.59 o 
  -2   6  11        2.40       38.52     38.29 o 
  -1   6  11     1764.26     1689.54     48.03 o 
   0   6  11      694.89      678.53     28.38 o 
   1   6  11      323.34      347.41     25.11 o 
   2   6  11     1742.84     1742.24     54.88 o 
   3   6  11      127.20      127.19     21.84 o 
   4   6  11      671.62      611.37     46.94 o 
   5   6  11      531.72      451.96     39.74 o 
  -4   7  11      240.07      196.34     39.06 o 
  -3   7  11     1154.96     1131.92     65.00 o 
  -2   7  11      389.38      429.82     43.57 o 
  -1   7  11      130.33      159.58     32.61 o 
   0   7  11     1462.70     1562.08     47.95 o 
   1   7  11      177.54      196.30     26.18 o 
   2   7  11      823.18      906.78     41.59 o 
   3   7  11      415.12      468.23     48.17 o 
   4   7  11        1.98       28.17     29.25 o 
  -9   0  12        2.04      -25.32     50.65 o 
  -8   0  12     2973.71     3248.72    174.17 o 
  -7   0  12       91.72       88.94     45.70 o 
  -6   0  12     1739.30     1878.06     71.73 o 
  -5   0  12    11991.81    12457.00    493.48 o 
  -4   0  12        9.70       20.91     17.36 o 
  -3   0  12     6540.05     6511.44    204.79 o 
  -2   0  12     1316.27     1166.05     83.38 o 
  -1   0  12     4806.32     3336.42    153.17 o 
   0   0  12     2433.90     2756.49    372.43 o 
   1   0  12    11493.80    11305.04    486.69 o 
   2   0  12      755.49      905.41     46.32 o 
   3   0  12     2441.43     2391.53     86.01 o 
   4   0  12     4384.16     4257.93    138.34 o 
   5   0  12     3699.77     3593.47    121.33 o 
   6   0  12      420.13      562.43     71.03 o 
   7   0  12       17.22       19.52     29.25 o 
   8   0  12      693.96      532.39     66.70 o 
  -9   1  12       77.57       84.00     70.41 o 
  -8   1  12       24.85       52.23     34.59 o 
  -7   1  12      154.54      148.12     23.83 o 
  -6   1  12        0.21       16.12     19.41 o 
  -5   1  12     4577.69     4605.03    105.58 o 
  -4   1  12      767.07      778.46     27.91 o 
  -3   1  12     6437.79     6536.19    145.28 o 
  -2   1  12     2463.90     2489.44     60.98 o 
  -1   1  12      141.83      149.08     13.71 o 
   0   1  12    13155.29    12154.65    259.89 o 
   1   1  12      559.91      625.48     23.40 o 
   2   1  12     1553.73     1728.67     67.32 o 
   3   1  12     5914.43     6374.82    162.87 o 
   4   1  12       32.72       24.20     18.35 o 
   5   1  12     1328.18     1220.99     40.31 o 
   6   1  12      646.02      678.86     30.83 o 
   7   1  12       89.15      116.55     22.38 o 
   8   1  12      141.64      219.29     35.30 o 
  -9   2  12      324.93      424.98     48.47 o 
  -8   2  12      200.05      225.69     39.80 o 
  -7   2  12     1451.84     1439.40     52.99 o 
  -6   2  12     1634.45     1734.23     65.20 o 
  -5   2  12      833.63      770.68     35.08 o 
  -4   2  12     2890.90     2699.47     66.11 o 
  -3   2  12       73.39       53.60     12.41 o 
  -2   2  12     2590.59     2658.02     75.08 o 
  -1   2  12      104.21       84.98     10.21 o 
   0   2  12     1692.97     1657.75     37.42 o 
   1   2  12      440.79      442.14     45.11 o 
   2   2  12       67.79       19.25      8.61 o 
   4   2  12      429.14      453.43     27.60 o 
   5   2  12       34.95       64.62     21.10 o 
   6   2  12       57.11       20.82     21.83 o 
   7   2  12       43.34       44.24     28.30 o 
   8   2  12        2.45       34.76     30.92 o 
  -8   3  12       31.23       26.88     26.49 o 
  -7   3  12      527.90      478.65     32.89 o 
  -6   3  12      551.38      542.77     51.71 o 
  -5   3  12     1942.56     1876.44     60.96 o 
  -4   3  12     9462.82     9065.15    199.60 o 
  -3   3  12      368.28      421.84     20.28 o 
  -2   3  12      163.66      156.98     16.55 o 
  -1   3  12    16026.21    15932.66    338.08 o 
   0   3  12     7733.28     8324.31    181.11 o 
   1   3  12    17008.20    17455.79    426.15 o 
   2   3  12      148.68      193.80     23.32 o 
   3   3  12        0.80        2.55     16.20 o 
   4   3  12     1980.77     1859.77    115.71 o 
   5   3  12       21.07       26.77     36.20 o 
   6   3  12       85.51       73.49     38.29 o 
   7   3  12      236.46      268.07     35.37 o 
   8   3  12       80.99      103.98     32.75 o 
  -8   4  12       21.53       27.27     27.97 o 
  -7   4  12      387.97      423.54     34.52 o 
  -6   4  12      970.02      980.55     56.72 o 
  -5   4  12      688.30      649.73     39.59 o 
  -4   4  12     1198.71     1151.85     64.19 o 
  -3   4  12      746.88      677.65     28.38 o 
  -2   4  12      874.86      835.19     26.32 o 
  -1   4  12     1135.05     1144.07     36.14 o 
   0   4  12     3433.11     3541.08     83.24 o 
   1   4  12     2871.58     2882.03     79.06 o 
   2   4  12      724.24      686.86     35.22 o 
   3   4  12       47.36       37.04     18.78 o 
   4   4  12     1021.48     1001.67     40.76 o 
   5   4  12     1607.79     1648.38     55.04 o 
   6   4  12      254.65      226.93     31.80 o 
   7   4  12        2.36       -7.41     37.06 o 
  -7   5  12      822.30      794.30     45.13 o 
  -6   5  12        5.79       13.16     26.32 o 
  -5   5  12      436.80      387.81     31.07 o 
  -4   5  12      156.98      181.54     29.71 o 
  -3   5  12      195.08      223.36     32.33 o 
  -2   5  12        5.82       19.82     14.72 o 
  -1   5  12      457.13      478.83     23.39 o 
   0   5  12      218.05      231.16     18.70 o 
   1   5  12       13.55       -0.28     16.12 o 
   2   5  12      325.75      327.37     23.77 o 
   3   5  12        4.22       49.04     21.75 o 
   4   5  12      338.48      345.01     49.29 o 
   5   5  12       22.08       23.47     25.33 o 
   6   5  12       53.68       33.39     29.17 o 
  -6   6  12       68.54       92.12     38.80 o 
  -5   6  12       97.28      125.84     67.32 o 
  -4   6  12      412.02      466.34    127.23 o 
  -3   6  12      119.98       72.47     30.16 o 
  -2   6  12      179.70      180.59     37.06 o 
  -1   6  12        9.41        3.48     16.39 o 
   0   6  12      361.48      369.78     22.68 o 
   1   6  12       22.46       42.27     20.44 o 
   2   6  12        3.93       -4.16     19.67 o 
   3   6  12      287.89      316.55     26.37 o 
   4   6  12      554.79      588.01     41.90 o 
   5   6  12      274.33      257.61     36.24 o 
  -4   7  12      737.92      810.82     55.50 o 
  -3   7  12      998.52      916.45     57.28 o 
  -2   7  12        7.14       41.54     32.36 o 
  -1   7  12      782.48      838.62     65.47 o 
   0   7  12     1004.76      975.98     38.16 o 
   1   7  12      415.95      417.43     32.98 o 
   2   7  12       64.80       48.29     22.29 o 
   3   7  12      282.44      210.64     33.16 o 
  -9   1  13       22.60       76.55     41.43 o 
  -8   1  13      491.34      552.96     51.53 o 
  -7   1  13      328.17      308.39     27.86 o 
  -6   1  13       41.79       45.03     20.97 o 
  -5   1  13      359.88      360.05     20.29 o 
  -4   1  13     1244.08     1321.33     38.80 o 
  -3   1  13     1972.80     2049.18     52.76 o 
  -2   1  13     4274.20     4291.70     98.51 o 
  -1   1  13       15.22       -8.20     16.40 o 
   0   1  13     1158.05     1048.42     46.00 o 
   1   1  13     6671.24     6540.72    130.70 o 
   2   1  13    10337.26    10919.16    609.60 o 
   3   1  13     2627.87     2726.29    133.08 o 
   4   1  13       70.05       68.02     19.98 o 
   5   1  13     2089.21     2092.65     66.12 o 
   6   1  13      634.01      697.70     32.81 o 
   7   1  13      154.15      163.86     24.86 o 
   8   1  13        9.57        3.09     34.06 o 
  -9   2  13       51.90      122.91     43.67 o 
  -8   2  13     1338.18     1420.98    117.97 o 
  -7   2  13      917.55      926.76     44.17 o 
  -6   2  13     1704.03     1764.95     59.64 o 
  -5   2  13      748.19      700.41     34.94 o 
  -4   2  13     2799.19     2663.75     66.11 o 
  -3   2  13    15453.75    15409.33    332.57 o 
  -2   2  13     2600.01     2319.33     57.53 o 
  -1   2  13     2093.81     2033.47     63.01 o 
   0   2  13     4976.55     4868.26    107.68 o 
   1   2  13      164.74      167.74     19.45 o 
   2   2  13     1632.02     1523.07     96.35 o 
   3   2  13      422.12      453.30     98.82 o 
   4   2  13       11.22       -9.05     18.09 o 
   5   2  13        7.33        5.45     20.70 o 
   6   2  13      519.13      603.85     38.68 o 
   7   2  13      152.64      149.26     34.06 o 
   8   2  13      103.13      172.34     37.99 o 
  -8   3  13      333.38      320.03     33.21 o 
  -7   3  13      677.38      621.52     36.88 o 
  -6   3  13        2.71       24.40     22.16 o 
  -5   3  13     1288.06     1400.33     53.68 o 
  -4   3  13      197.67      220.17     22.29 o 
  -3   3  13        3.73       18.15     13.47 o 
  -2   3  13     2880.74     2538.68     95.03 o 
  -1   3  13      823.36      852.34     28.44 o 
   0   3  13      425.79      429.84     21.38 o 
   1   3  13       24.79       61.42     16.75 o 
   2   3  13     2299.78     2273.51     67.63 o 
   3   3  13      413.76      464.43     35.22 o 
   4   3  13        8.28       -9.98     19.96 o 
   5   3  13      424.16      332.63     58.31 o 
   6   3  13        2.20       -8.98     22.67 o 
   7   3  13       49.73       83.33     30.12 o 
  -8   4  13       45.15       63.41     30.80 o 
  -7   4  13     1377.70     1355.09     55.36 o 
  -6   4  13       13.53       24.89     24.71 o 
  -5   4  13     1104.94     1063.06     85.71 o 
  -4   4  13     1709.26     1675.77     56.11 o 
  -3   4  13      136.56      149.69     22.46 o 
  -2   4  13     4636.51     4763.85    108.97 o 
  -1   4  13      110.73      134.83     16.93 o 
   0   4  13     4935.90     5123.33    116.30 o 
   1   4  13      694.27      732.98     33.61 o 
   2   4  13       30.71       41.65     18.25 o 
   3   4  13     2473.39     2497.35     73.52 o 
   4   4  13       75.57       97.32     21.24 o 
   5   4  13      468.57      450.46     30.20 o 
   6   4  13       28.59       16.67     28.38 o 
   7   4  13       80.96      143.29     34.06 o 
  -7   5  13      396.76      467.97     39.16 o 
  -6   5  13      344.62      319.57     32.74 o 
  -5   5  13      347.26      360.58     40.66 o 
  -4   5  13       83.58       96.00     29.65 o 
  -3   5  13     1066.18     1096.55     55.93 o 
  -2   5  13      233.97      234.49     19.94 o 
  -1   5  13      138.87      160.48     18.19 o 
   0   5  13       99.55      135.62     18.06 o 
   1   5  13     2771.66     2734.71     77.42 o 
   2   5  13     2724.73     2807.35     80.99 o 
   3   5  13      629.88      600.88     32.23 o 
   4   5  13      223.37      184.32     24.39 o 
   5   5  13       20.76       17.23     42.62 o 
   6   5  13      794.81      699.78     48.04 o 
  -5   6  13      410.69      401.26     60.53 o 
  -4   6  13     1962.43     1978.54     84.07 o 
  -3   6  13        0.08      -14.50     29.00 o 
  -2   6  13     1435.25     1475.76     69.98 o 
  -1   6  13     2158.95     2323.35     73.64 o 
   0   6  13       14.49       15.80     17.87 o 
   1   6  13     1925.91     1960.64     55.37 o 
   2   6  13      600.52      673.37     34.69 o 
   3   6  13       99.35       87.04     23.27 o 
   4   6  13      886.06      853.16     49.30 o 
   5   6  13      117.57      119.91     34.03 o 
  -3   7  13        0.54       35.87     42.62 o 
  -2   7  13       41.29       45.85     33.51 o 
  -1   7  13      263.34      276.43     70.41 o 
   0   7  13      725.94      653.73     32.00 o 
   1   7  13       62.11       88.88     21.80 o 
   2   7  13       10.81       -0.62     23.03 o 
   3   7  13       29.75       29.89     30.53 o 
  -9   0  14        8.40      117.35     66.70 o 
  -8   0  14      119.45      137.11     56.82 o 
  -7   0  14      167.20       66.70     54.35 o 
  -6   0  14      351.45      333.78     30.39 o 
  -5   0  14     8405.74     8734.41    274.12 o 
  -4   0  14     1515.36     1613.78     65.42 o 
  -3   0  14     7346.03     7042.58    222.71 o 
  -2   0  14     6909.27     6594.13    209.19 o 
  -1   0  14    28538.76    30423.66    918.87 o 
   0   0  14     2041.30     1782.41    157.49 o 
   2   0  14     5296.15     3501.94    170.46 o 
   3   0  14      180.92      147.04     29.65 o 
   4   0  14     3876.46     3825.00    129.60 o 
   5   0  14      314.17      314.35     34.49 o 
   6   0  14       17.12        6.09     31.00 o 
   7   0  14      515.44      524.35     44.98 o 
   8   0  14      123.26      200.11     56.82 o 
  -9   1  14      793.80      830.97     67.32 o 
  -8   1  14      708.75      783.27     58.04 o 
  -7   1  14        1.54       24.21     23.24 o 
  -6   1  14     6004.29     5899.50    157.72 o 
  -5   1  14       47.21       51.82     16.68 o 
  -4   1  14     5333.76     5339.70    121.92 o 
  -3   1  14     5075.10     4871.78    111.78 o 
  -2   1  14      414.65      381.10     20.38 o 
  -1   1  14     2326.51     2185.33     92.26 o 
   0   1  14     2177.65     2050.19     60.04 o 
   1   1  14     1053.07     1026.61     35.70 o 
   2   1  14       68.43       46.38     14.47 o 
   3   1  14     2886.32     3077.59    117.47 o 
   4   1  14       49.83       40.22     20.94 o 
   5   1  14       84.95      110.87     24.16 o 
   6   1  14      115.40      145.48     27.06 o 
   7   1  14      276.07      228.20     31.46 o 
   8   1  14      106.95      231.03     38.86 o 
  -8   2  14      237.50      321.88     82.76 o 
  -7   2  14      135.13      114.59     25.88 o 
  -6   2  14      119.69      163.64     31.87 o 
  -5   2  14      415.74      431.18     28.34 o 
  -4   2  14      106.60      110.30     16.28 o 
  -3   2  14       72.49       90.53     19.26 o 
  -2   2  14     2861.70     2763.07    122.84 o 
  -1   2  14      165.71      146.15     15.58 o 
   0   2  14     1764.76     1760.45     54.08 o 
   1   2  14     1839.64     1920.76     51.17 o 
   2   2  14        7.06        1.78     24.04 o 
   3   2  14     3520.43     3589.13     99.45 o 
   4   2  14       19.34       34.72     20.63 o 
   5   2  14      816.64      809.84     58.12 o 
   6   2  14      100.03       84.63     39.45 o 
   7   2  14       60.02       53.31     32.68 o 
  -8   3  14      205.90      170.55     31.23 o 
  -7   3  14     1596.95     1537.70     91.09 o 
  -6   3  14      458.83      466.75     32.40 o 
  -5   3  14     4344.67     4153.20    115.46 o 
  -4   3  14      472.08      466.07     30.95 o 
  -3   3  14      662.18      635.90     36.02 o 
  -2   3  14     1976.12     1790.08     60.08 o 
  -1   3  14      231.74      229.83     21.37 o 
   0   3  14       86.64       59.25     15.61 o 
   1   3  14      235.71      223.49     22.20 o 
   2   3  14     3926.25     3870.13    129.54 o 
   3   3  14     2302.77     2105.47    191.44 o 
   4   3  14     1291.42     1222.65    145.23 o 
   5   3  14        1.42       10.53     22.44 o 
   6   3  14      100.59       21.02     24.70 o 
   7   3  14      405.62      385.23     40.61 o 
  -7   4  14        2.32       35.20     27.33 o 
  -6   4  14      275.09      246.24     28.76 o 
  -5   4  14     3773.58     3370.17     99.67 o 
  -4   4  14      400.31      394.21     28.52 o 
  -3   4  14       34.37       60.39     20.34 o 
  -2   4  14     4804.93     4640.47    144.95 o 
  -1   4  14     1653.43     1669.10     47.17 o 
   0   4  14     1009.30      950.90     34.01 o 
   1   4  14     1729.32     1872.44     58.77 o 
   2   4  14      261.41      299.14     38.19 o 
   3   4  14     2039.67     1961.11     77.63 o 
   4   4  14       34.85       32.39     21.53 o 
   5   4  14       35.34       24.28     23.34 o 
   6   4  14      381.16      393.06     66.09 o 
  -6   5  14       57.44       30.55     32.87 o 
  -5   5  14        2.72      -15.39     30.78 o 
  -4   5  14      333.71      299.20     39.53 o 
  -3   5  14      697.99      679.74    138.35 o 
  -2   5  14      674.10      689.76     29.81 o 
  -1   5  14      196.45      192.06     20.15 o 
   0   5  14      376.84      400.73     23.96 o 
   1   5  14      890.43      968.75     36.00 o 
   2   5  14      257.69      217.18     23.92 o 
   3   5  14       10.12        7.29     21.77 o 
   4   5  14      159.15      216.91     28.65 o 
   5   5  14      303.43      261.93     33.62 o 
  -5   6  14       12.75       42.13     36.33 o 
  -4   6  14       24.42       58.01     32.87 o 
  -3   6  14     1207.84     1117.54     84.00 o 
  -2   6  14     1325.20     1495.67     77.82 o 
  -1   6  14     2334.59     2262.01     61.25 o 
   0   6  14      338.90      352.37     30.31 o 
   1   6  14        3.56       -7.28     19.73 o 
   2   6  14      381.65      379.88     29.17 o 
   3   6  14      294.75      270.49     54.44 o 
   4   6  14       94.13       90.48     31.41 o 
  -3   7  14       77.87       76.76     38.84 o 
  -2   7  14      299.18      416.78     45.99 o 
  -1   7  14      150.17      146.26     49.41 o 
   0   7  14      350.26      354.22     27.57 o 
   1   7  14      762.48      728.50     35.04 o 
   2   7  14       68.10       86.12     44.47 o 
  -8   1  15      386.47      385.77     49.21 o 
  -7   1  15       15.79       -2.74     24.93 o 
  -6   1  15     1135.23     1109.84     47.42 o 
  -5   1  15      695.91      695.19     29.89 o 
  -4   1  15     4090.37     4076.58     96.28 o 
  -3   1  15     4092.69     4070.21     96.17 o 
  -2   1  15       13.95       10.34     14.19 o 
  -1   1  15     3926.39     3986.01    107.92 o 
   0   1  15     2137.52     2127.12     63.26 o 
   1   1  15     3374.89     3421.94    195.43 o 
   2   1  15      128.53      113.64     38.29 o 
   3   1  15        0.32        6.60     25.52 o 
   4   1  15        1.81       18.90     22.49 o 
   5   1  15      238.44      201.16     27.69 o 
   6   1  15       10.10        2.70     26.51 o 
   7   1  15        0.31       47.32     29.58 o 
  -8   2  15       26.33       41.86     39.73 o 
  -7   2  15      371.08      399.39     45.91 o 
  -6   2  15      437.35      461.34     44.70 o 
  -5   2  15      439.05      406.62     32.27 o 
  -4   2  15      168.98      178.09     18.74 o 
  -3   2  15      656.54      652.47     28.17 o 
  -2   2  15      823.51      826.95     49.58 o 
  -1   2  15     1556.16     1500.41     83.95 o 
   0   2  15     7930.25     7593.53    193.43 o 
   1   2  15     3776.32     3679.40     91.29 o 
   2   2  15     1162.14     1120.55     78.86 o 
   3   2  15      329.85      372.61     28.72 o 
   4   2  15     4185.10     4328.00    223.82 o 
   5   2  15     2738.74     2981.43    117.45 o 
   6   2  15      205.98      272.77     30.74 o 
   7   2  15      159.90      135.42     36.24 o 
  -8   3  15      167.92      198.76     33.10 o 
  -7   3  15       76.50       69.00     28.57 o 
  -6   3  15       64.06       97.77     26.05 o 
  -5   3  15      156.47      125.32     23.68 o 
  -4   3  15     1008.81     1116.41     51.60 o 
  -3   3  15      199.20      232.78     18.67 o 
  -2   3  15       52.81       60.15     19.80 o 
  -1   3  15     2608.17     2536.75     65.24 o 
   0   3  15        1.86        5.99     15.72 o 
   1   3  15      491.18      526.98     26.10 o 
   2   3  15     4600.97     4454.70    238.95 o 
   3   3  15      180.22      176.17     24.83 o 
   4   3  15      184.99      180.31     26.20 o 
   5   3  15      506.49      525.66     38.85 o 
   6   3  15        0.85       36.95     26.61 o 
   7   3  15      222.35      236.85     39.04 o 
  -7   4  15      277.96      245.53     33.63 o 
  -6   4  15      628.16      592.00     37.80 o 
  -5   4  15      275.43      260.23     36.19 o 
  -4   4  15      276.55      307.67     34.42 o 
  -3   4  15     1044.59     1081.84     43.60 o 
  -2   4  15      125.34      104.71     18.79 o 
  -1   4  15     2170.44     2179.90     58.14 o 
   0   4  15      136.57      136.46     19.23 o 
   1   4  15      392.65      383.92     23.73 o 
   2   4  15       66.21       49.56     21.26 o 
   3   4  15      210.38      216.74     26.39 o 
   4   4  15      557.07      476.91     46.27 o 
   5   4  15      390.90      341.32     39.80 o 
   6   4  15        0.81      -15.65     31.30 o 
  -6   5  15       36.26       57.27     38.27 o 
  -5   5  15     2773.55     2770.47    106.78 o 
  -4   5  15     1233.33     1277.39     76.59 o 
  -3   5  15     4221.77     4234.63    147.54 o 
  -2   5  15      601.31      687.68     31.91 o 
  -1   5  15      250.09      283.13     23.06 o 
   0   5  15     4933.78     5176.75    120.11 o 
   1   5  15        1.23       36.49     19.25 o 
   2   5  15      405.26      462.46     31.73 o 
   3   5  15      858.31      838.65     40.68 o 
   4   5  15      152.99      205.13     27.52 o 
   5   5  15       50.48       28.76     38.91 o 
  -5   6  15      626.61      677.27     54.51 o 
  -4   6  15      845.05      905.75     67.32 o 
  -3   6  15      117.53      128.85     37.39 o 
  -2   6  15     1487.06     1578.71     73.86 o 
  -1   6  15        0.74       15.51     20.16 o 
   0   6  15       81.84       98.56     21.53 o 
   1   6  15      815.28      936.09     48.32 o 
   2   6  15      454.47      433.76     31.48 o 
   3   6  15        3.21       30.75     29.44 o 
   4   6  15      219.64      246.12     61.76 o 
  -2   7  15      518.95      560.94     51.35 o 
  -1   7  15      202.18      192.79     40.15 o 
   0   7  15      315.05      350.56     28.15 o 
   1   7  15      571.26      607.81     33.26 o 
  -8   0  16      341.50      395.28     69.17 o 
  -7   0  16     4612.84     4798.96    239.64 o 
  -6   0  16        7.25      -13.00     26.00 o 
  -5   0  16       21.65       28.51     25.13 o 
  -4   0  16    13658.40    13234.80    429.25 o 
  -3   0  16      315.34      322.02     31.80 o 
  -2   0  16     9818.09    10116.03    344.02 o 
  -1   0  16      612.85      642.68     38.40 o 
   0   0  16      514.71      529.41     33.23 o 
   1   0  16      368.97      340.93     34.59 o 
   2   0  16     2907.00     3020.17    115.50 o 
   3   0  16       86.99      126.00     42.00 o 
   4   0  16      754.41      788.22     49.79 o 
   5   0  16      851.98      845.27    100.67 o 
   6   0  16      392.99      305.60     41.02 o 
   7   0  16      474.20      604.09     51.97 o 
  -8   1  16      269.42      245.04     46.58 o 
  -7   1  16        5.11      -18.33     36.65 o 
  -6   1  16      849.06      876.18     45.51 o 
  -5   1  16      130.97      132.16     19.71 o 
  -4   1  16      148.65      206.58     24.69 o 
  -3   1  16     5311.63     5045.21    121.42 o 
  -2   1  16     3530.85     3708.57    138.89 o 
  -1   1  16        4.22       -7.12     14.23 o 
   0   1  16      185.30      171.77     35.30 o 
   1   1  16     5549.72     5264.46    171.09 o 
   2   1  16     1173.01     1194.00    123.33 o 
   3   1  16     1949.72     1824.92     61.80 o 
   4   1  16      110.95       92.35     25.43 o 
   5   1  16      123.47       86.18     26.07 o 
   6   1  16      526.20      595.25     39.70 o 
   7   1  16       12.60       29.21     30.19 o 
  -8   2  16      755.57      690.14    172.94 o 
  -7   2  16       56.27       50.48     27.12 o 
  -6   2  16     1802.50     1757.26     82.28 o 
  -5   2  16      327.83      275.16     27.47 o 
  -4   2  16      772.82      771.21     31.27 o 
  -3   2  16     1684.45     1615.69     92.01 o 
  -2   2  16     1450.06     1357.50     98.61 o 
  -1   2  16     4783.28     4672.34    126.70 o 
   0   2  16      188.89      147.13     26.39 o 
   1   2  16     1550.70     1462.01     44.97 o 
   2   2  16      110.51      121.14     23.02 o 
   3   2  16      301.26      344.72     29.20 o 
   4   2  16     1010.73     1039.26     53.09 o 
   5   2  16       86.97       81.06     26.74 o 
   6   2  16      212.50      263.66     31.68 o 
   7   2  16        6.42       -9.22     35.78 o 
  -7   3  16       31.63       24.53     28.17 o 
  -6   3  16        6.97       13.04     31.90 o 
  -5   3  16        1.62       41.88     22.55 o 
  -4   3  16     1607.42     1542.18     54.14 o 
  -3   3  16     6855.44     6679.72    174.93 o 
  -2   3  16     2847.88     2772.34     81.99 o 
  -1   3  16      762.84      744.25     31.13 o 
   0   3  16     2065.72     2171.02     59.27 o 
   1   3  16     3041.05     3079.49     77.38 o 
   2   3  16     3140.61     3022.55    161.62 o 
   3   3  16        6.26      -10.86     21.72 o 
   4   3  16      224.85      184.84     28.17 o 
   5   3  16      436.03      382.40     33.30 o 
   6   3  16       95.39       54.69     54.66 o 
  -7   4  16      237.74      227.19     95.73 o 
  -6   4  16     1185.64     1095.46     63.48 o 
  -5   4  16      910.01      742.46     49.95 o 
  -4   4  16      147.31      124.62     32.75 o 
  -3   4  16     1300.48     1328.00     65.03 o 
  -2   4  16       67.50       75.05     21.81 o 
  -1   4  16        7.33       -6.50     17.70 o 
   0   4  16     1278.51     1222.69     41.31 o 
   1   4  16       53.55       60.20     18.83 o 
   2   4  16        2.68      -11.06     22.12 o 
   3   4  16      631.09      629.02     50.14 o 
   4   4  16       72.53       45.02     41.21 o 
   5   4  16       18.97      -17.63     35.26 o 
   6   4  16      356.27      381.10     42.77 o 
  -6   5  16      425.23      452.69     47.16 o 
  -5   5  16      180.98      230.86     39.04 o 
  -4   5  16      312.09      343.65     40.93 o 
  -3   5  16      397.66      373.97     46.32 o 
  -2   5  16      217.13      223.47     23.22 o 
  -1   5  16      367.00      353.76     26.43 o 
   0   5  16        4.15       41.09     19.56 o 
   1   5  16      140.76      138.09     21.81 o 
   2   5  16       17.50       11.31     23.99 o 
   3   5  16       70.22       91.92     26.34 o 
   4   5  16       12.15       10.44     31.31 o 
   5   5  16      123.47      155.08     38.91 o 
  -4   6  16      166.93      153.80     39.47 o 
  -3   6  16      305.43      307.92     59.91 o 
  -2   6  16      156.69      138.49     37.63 o 
  -1   6  16      488.97      514.65     30.08 o 
   0   6  16      328.75      351.80     27.82 o 
   1   6  16      108.45      137.92     23.65 o 
   2   6  16      125.98      105.30     38.07 o 
   3   6  16       49.65       44.68     38.97 o 
  -8   1  17       41.77       24.21     41.48 o 
  -7   1  17      677.97      777.67    114.88 o 
  -6   1  17      300.83      277.85     33.46 o 
  -5   1  17     1189.22     1263.98     43.82 o 
  -4   1  17      151.21      143.13     20.95 o 
  -3   1  17       15.78       -8.66     17.33 o 
  -2   1  17       74.14       78.35     17.69 o 
  -1   1  17     3257.81     3386.18     82.56 o 
   0   1  17       69.53       54.68     19.02 o 
   1   1  17      127.47      159.37     21.39 o 
   2   1  17     1549.37     1603.59     89.33 o 
   3   1  17     2461.06     2308.73    140.05 o 
   4   1  17     1243.32     1309.57     54.66 o 
   5   1  17       63.30       74.91     31.63 o 
   6   1  17      160.72      155.97     32.08 o 
   7   1  17      324.40      391.00     55.16 o 
  -7   2  17      174.05      131.68     30.50 o 
  -6   2  17     2679.73     2508.98    142.42 o 
  -5   2  17     2156.13     2169.49    112.77 o 
  -4   2  17      175.15      196.31     20.94 o 
  -3   2  17       86.84       74.99     18.51 o 
  -2   2  17     5293.52     5437.31    145.47 o 
  -1   2  17     6652.98     6289.15    166.39 o 
   0   2  17     2869.39     2800.85     83.40 o 
   1   2  17      297.17      317.51     23.38 o 
   2   2  17      360.91      393.18     36.31 o 
   3   2  17     1278.04     1364.11    119.17 o 
   4   2  17      663.57      712.28     43.56 o 
   5   2  17      116.04      141.05     29.31 o 
   6   2  17        2.74      -13.89     27.79 o 
  -7   3  17      667.37      720.48     77.23 o 
  -6   3  17      219.65      195.98     29.93 o 
  -5   3  17      760.11      760.60     49.95 o 
  -4   3  17     1187.88     1327.40     62.87 o 
  -3   3  17       22.01       30.41     20.94 o 
  -2   3  17      664.70      735.90     36.96 o 
  -1   3  17     1109.39     1019.03     45.43 o 
   0   3  17       95.35       90.05     19.26 o 
   1   3  17      511.45      533.17     28.98 o 
   2   3  17      392.28      415.78     31.46 o 
   3   3  17      151.57      142.92     27.07 o 
   4   3  17       19.62       25.06     26.62 o 
   5   3  17        1.02       31.97     28.46 o 
   6   3  17        9.18       32.41     29.74 o 
  -6   4  17      337.97      359.45     44.47 o 
  -5   4  17      109.84       82.79     33.83 o 
  -4   4  17       52.53       71.79     32.68 o 
  -3   4  17     1214.67     1290.32     64.16 o 
  -2   4  17      856.28      748.09     38.13 o 
  -1   4  17     3372.54     3358.94     95.21 o 
   0   4  17        4.78       -0.64     18.45 o 
   1   4  17      593.16      572.89     29.98 o 
   2   4  17      577.86      640.64     78.50 o 
   3   4  17        1.21        9.99     25.35 o 
   4   4  17      487.94      460.98     90.02 o 
   5   4  17       31.83        8.78     62.86 o 
  -5   5  17      218.91      191.24     40.36 o 
  -4   5  17      508.23      519.52     47.83 o 
  -3   5  17      493.43      514.76     44.93 o 
  -2   5  17     1167.09     1301.07     47.07 o 
  -1   5  17      165.61      156.50     23.06 o 
   0   5  17     2147.07     2264.48     63.97 o 
   1   5  17       93.24      149.63     31.56 o 
   2   5  17      259.82      272.36     26.75 o 
   3   5  17     1254.42     1246.14     93.41 o 
   4   5  17      553.42      521.38     37.95 o 
  -3   6  17      344.74      395.73     53.12 o 
  -2   6  17       83.06       86.25     37.63 o 
  -1   6  17     1638.39     1555.22     61.51 o 
   0   6  17       47.07       82.81     23.56 o 
   1   6  17       11.30       14.85     23.69 o 
   2   6  17     1547.11     1670.43     57.77 o 
  -8   0  18      686.78      737.45     90.17 o 
  -7   0  18       95.68       92.64     63.00 o 
  -6   0  18     1341.26     1179.67     96.35 o 
  -5   0  18       32.85       18.88     28.48 o 
  -4   0  18     4156.04     4275.32    224.82 o 
  -3   0  18      254.00      241.70     32.73 o 
  -2   0  18      308.79      339.16     35.82 o 
  -1   0  18     4416.36     4638.36    153.27 o 
   0   0  18     6651.41     7217.96    228.77 o 
   1   0  18     4990.52     5023.77    237.17 o 
   2   0  18      258.52      250.76     46.94 o 
   3   0  18     1349.30     1263.66     91.41 o 
   4   0  18     1222.25     1444.01    103.76 o 
   5   0  18     1718.62     1835.59    121.05 o 
   6   0  18       13.57       23.47     53.12 o 
  -7   1  18       97.77       89.16     43.23 o 
  -6   1  18       94.61       97.19     28.63 o 
  -5   1  18     2618.76     2667.40     71.61 o 
  -4   1  18        6.23       -3.62     19.01 o 
  -3   1  18      643.53      700.76     52.88 o 
  -2   1  18     3324.34     3204.48     95.68 o 
  -1   1  18     1552.41     1531.15     52.95 o 
   0   1  18     2919.20     2978.36    118.83 o 
   1   1  18      941.84      995.34     42.32 o 
   2   1  18      105.44      114.57     22.52 o 
   3   1  18      330.13      389.15     39.61 o 
   4   1  18      413.22      462.81     46.10 o 
   5   1  18        6.56      -12.23     27.53 o 
   6   1  18      832.62      891.15     65.34 o 
  -7   2  18      413.14      294.93     34.72 o 
  -6   2  18       55.79       40.65     28.34 o 
  -5   2  18      325.77      289.38     31.81 o 
  -4   2  18      170.92      151.60     21.37 o 
  -3   2  18       15.14      -10.15     20.52 o 
  -2   2  18      755.01      727.02     35.86 o 
  -1   2  18      109.85      103.68     23.02 o 
   0   2  18      163.90      172.82     36.71 o 
   1   2  18      855.53      801.94     34.50 o 
   2   2  18        1.31        4.50     19.85 o 
   3   2  18        6.09        9.02     46.38 o 
   4   2  18       15.36       18.46     27.08 o 
   5   2  18       33.80       -0.60     29.37 o 
   6   2  18      177.11      221.95     43.58 o 
  -7   3  18      488.04      490.78     48.33 o 
  -6   3  18     1344.30     1224.94     83.38 o 
  -5   3  18      896.77      902.81     56.21 o 
  -4   3  18     6549.40     6437.29    210.93 o 
  -3   3  18       24.46       42.83     22.61 o 
  -2   3  18      722.86      766.06     38.78 o 
  -1   3  18      353.49      379.31     30.09 o 
   0   3  18      128.17       94.78     27.20 o 
   1   3  18      990.76      943.38     47.60 o 
   2   3  18      246.13      221.34     28.82 o 
   3   3  18      405.56      396.15     33.53 o 
   4   3  18        1.02       -3.55     26.05 o 
   5   3  18      330.47      425.67     54.91 o 
  -6   4  18      137.87      116.84     66.09 o 
  -5   4  18       72.02       58.38     36.05 o 
  -4   4  18      735.66      775.40     52.80 o 
  -3   4  18      640.35      673.22     48.04 o 
  -2   4  18       33.36        9.46     23.43 o 
  -1   4  18     1115.89     1047.17     40.87 o 
   0   4  18     2481.76     2376.34     65.89 o 
   1   4  18     1955.47     1856.30     63.29 o 
   2   4  18       36.05       62.17     23.03 o 
   3   4  18       96.69       71.75     50.64 o 
   4   4  18      848.61      750.81     44.45 o 
   5   4  18      117.43       84.94     47.82 o 
  -5   5  18      111.83       74.73     40.44 o 
  -4   5  18       36.11       -6.18     36.05 o 
  -3   5  18      487.80      460.01     80.91 o 
  -2   5  18       45.92      121.80     37.05 o 
  -1   5  18      136.23      178.45     25.11 o 
   0   5  18       84.44       89.21     27.10 o 
   1   5  18      130.28      139.94     25.16 o 
   2   5  18      685.40      716.26     36.68 o 
   3   5  18      209.00      239.34     32.96 o 
   4   5  18      167.26      160.40     32.70 o 
  -3   6  18       93.39       62.78     39.56 o 
  -2   6  18      196.11      262.39     67.32 o 
  -1   6  18      118.33      161.08     26.00 o 
   0   6  18      762.49      814.39     38.92 o 
   1   6  18      265.71      303.75     29.85 o 
  -7   1  19      538.58      490.04     55.42 o 
  -6   1  19      133.77       88.74     36.93 o 
  -5   1  19       32.15       -0.73     21.70 o 
  -4   1  19     2531.94     2483.52     67.69 o 
  -3   1  19     4264.80     4391.28    140.69 o 
  -2   1  19     3428.23     3458.33     99.66 o 
  -1   1  19      626.06      644.43     42.60 o 
   0   1  19     1197.84     1418.52     52.38 o 
   1   1  19     1422.33     1462.37     54.63 o 
   2   1  19     1537.94     1654.54     75.93 o 
   3   1  19      212.45      206.29     29.22 o 
   4   1  19        7.60       26.13     27.05 o 
   5   1  19       70.10       93.84     29.40 o 
   6   1  19       84.33      120.42     51.38 o 
  -7   2  19      328.66      303.45     38.62 o 
  -6   2  19     1109.16     1023.27     60.45 o 
  -5   2  19      348.75      320.51     39.68 o 
  -4   2  19       17.16       42.41     23.34 o 
  -3   2  19     1518.46     1434.11     56.48 o 
  -2   2  19       61.84       48.12     22.12 o 
  -1   2  19      647.55      661.15     53.79 o 
   0   2  19      403.04      390.00     31.12 o 
   1   2  19     3698.52     3570.46    108.58 o 
   2   2  19      582.47      570.78     32.63 o 
   3   2  19      820.37      922.75     78.62 o 
   4   2  19       31.95       10.88     27.61 o 
   5   2  19      410.36      388.38     58.93 o 
   6   2  19      141.00      215.88     35.29 o 
  -6   3  19       72.01       24.30     36.75 o 
  -5   3  19      362.09      361.71     50.03 o 
  -4   3  19      120.45       83.35     33.16 o 
  -3   3  19      590.29      577.32     35.43 o 
  -2   3  19      356.74      331.58     29.38 o 
  -1   3  19      577.58      585.36     36.66 o 
   0   3  19       30.46       53.12     21.75 o 
   1   3  19      265.96      251.87     25.51 o 
   2   3  19      919.00      856.79     38.18 o 
   3   3  19      111.06      109.98     32.89 o 
   4   3  19        3.41      -15.21     30.42 o 
   5   3  19      125.37      130.47     41.23 o 
  -5   4  19     1110.50     1078.79     82.14 o 
  -4   4  19      343.09      390.03     43.65 o 
  -3   4  19      411.10      547.32     46.29 o 
  -2   4  19     1171.48     1192.76     51.81 o 
  -1   4  19        3.47      -10.39     20.77 o 
   0   4  19     1789.97     1770.44     55.84 o 
   1   4  19      136.17       92.07     24.15 o 
   2   4  19     1147.56     1165.22     73.70 o 
   3   4  19        9.94        3.19     27.59 o 
   4   4  19        0.43       11.87     30.33 o 
  -4   5  19      423.28      419.68     46.67 o 
  -3   5  19     1621.74     1616.51     80.79 o 
  -2   5  19     2051.75     2080.37     93.88 o 
  -1   5  19        1.34       28.16     23.78 o 
   0   5  19      127.88      121.81     25.13 o 
   1   5  19     1516.38     1566.94     53.72 o 
   2   5  19      112.86      128.93     27.71 o 
   3   5  19      177.99      199.71     32.67 o 
  -1   6  19     1525.80     1726.75     67.80 o 
   0   6  19        2.97       20.98     25.04 o 
  -7   0  20      480.45      427.40     77.82 o 
  -6   0  20     5013.66     5264.65    261.87 o 
  -5   0  20     1374.90     1309.80     68.41 o 
  -4   0  20     1977.02     2036.74    167.99 o 
  -3   0  20     1267.55     1401.57     68.46 o 
  -2   0  20      524.71      532.23     49.41 o 
  -1   0  20     3400.13     3353.71    167.99 o 
   0   0  20       55.55       34.59     42.00 o 
   1   0  20     1325.23     1318.02     90.17 o 
   2   0  20     1079.92     1166.08     85.23 o 
   3   0  20      635.82      718.92     71.64 o 
   4   0  20        0.37      -19.76     45.70 o 
   5   0  20      194.72      226.05     61.76 o 
  -7   1  20      235.68      274.84     49.76 o 
  -6   1  20      508.15      492.08     49.10 o 
  -5   1  20      452.95      489.75     37.73 o 
  -4   1  20      484.04      401.47     29.06 o 
  -3   1  20      137.43      158.25     26.60 o 
  -2   1  20     2589.36     2593.49     90.71 o 
  -1   1  20       86.44      124.14     28.39 o 
   0   1  20      449.96      464.52     30.90 o 
   1   1  20       10.06       21.41     28.67 o 
   2   1  20      372.42      422.54     49.41 o 
   3   1  20      886.21     1099.17     63.69 o 
   4   1  20      189.43      169.89     32.04 o 
   5   1  20        0.23        5.12     30.65 o 
  -6   2  20        0.68        1.18     36.19 o 
  -5   2  20      906.87      884.24     56.29 o 
  -4   2  20      211.88      201.78     27.96 o 
  -3   2  20       23.28       41.97     30.27 o 
  -2   2  20     2077.77     2096.19    101.60 o 
  -1   2  20       16.01        5.41     27.77 o 
   0   2  20     2169.91     2132.97     70.49 o 
   1   2  20      251.09      231.13     28.64 o 
   2   2  20      266.41      255.72     25.91 o 
   3   2  20      123.63      140.69     29.68 o 
   4   2  20       92.55      118.04     31.99 o 
   5   2  20      116.49      125.09     33.86 o 
  -6   3  20      297.92      260.16     56.20 o 
  -5   3  20       65.61       52.45     51.88 o 
  -4   3  20       92.58       98.25     46.32 o 
  -3   3  20      775.81      754.67     40.19 o 
  -2   3  20     1066.35      945.05     44.26 o 
  -1   3  20     1640.68     1538.82    113.04 o 
   0   3  20      214.56      179.92     28.80 o 
   1   3  20       89.63       72.70     23.82 o 
   2   3  20      799.01      797.51     38.38 o 
   3   3  20     1944.79     1815.06     69.24 o 
   4   3  20      462.36      555.18     42.54 o 
  -5   4  20     1361.39     1365.12     73.62 o 
  -4   4  20       45.36        4.82     54.35 o 
  -3   4  20       18.17       40.40     35.37 o 
  -2   4  20     1702.77     1817.89     67.61 o 
  -1   4  20       95.98      109.76     28.64 o 
   0   4  20      252.51      200.19     27.12 o 
   1   4  20      101.47      172.60     27.99 o 
   2   4  20       46.61       14.25     25.32 o 
   3   4  20       34.10       21.34     25.54 o 
   4   4  20      236.59      265.73     47.71 o 
  -3   5  20      749.63      821.84     58.44 o 
  -2   5  20       42.95       54.58     37.96 o 
  -1   5  20        2.86       16.45     25.00 o 
   0   5  20      158.58      186.99     32.63 o 
   1   5  20       45.36       52.43     26.11 o 
   2   5  20       15.41       -6.69     26.23 o 
  -6   1  21      168.72      191.03     34.17 o 
  -5   1  21      305.37      344.74     48.17 o 
  -4   1  21     1556.16     1474.09     85.21 o 
  -3   1  21      176.55      133.98     27.22 o 
  -2   1  21      341.98      388.95     30.88 o 
  -1   1  21       24.86       44.67     27.41 o 
   0   1  21      185.55      208.56     34.43 o 
   1   1  21      379.86      350.12     41.38 o 
   2   1  21       78.16       73.22     38.91 o 
   3   1  21      371.34      392.58     90.17 o 
   4   1  21      186.07      158.31     38.86 o 
   5   1  21      413.91      476.79     41.11 o 
  -6   2  21        2.45      -10.79     36.18 o 
  -5   2  21     1694.30     1717.32     81.18 o 
  -4   2  21     1769.34     1749.33     63.81 o 
  -3   2  21     1566.88     1476.47    125.70 o 
  -2   2  21      108.79      148.14     30.55 o 
  -1   2  21     2609.08     2509.62     79.32 o 
   0   2  21     4146.53     4021.93    115.73 o 
   1   2  21      955.19     1032.19     48.90 o 
   2   2  21        0.82       21.00     34.91 o 
   3   2  21       37.80       47.65     29.84 o 
   4   2  21      645.52      625.06     52.69 o 
  -5   3  21       24.38       28.54     37.99 o 
  -4   3  21      331.21      354.65     43.23 o 
  -3   3  21      807.89      774.53     45.13 o 
  -2   3  21        2.56        3.96     27.60 o 
  -1   3  21      811.34      831.88     42.84 o 
   0   3  21      347.63      364.55     41.38 o 
   1   3  21      427.06      354.34     29.91 o 
   2   3  21     1398.83     1484.23     53.97 o 
   3   3  21      147.58       90.22     40.46 o 
   4   3  21        0.49       15.09     46.07 o 
  -4   4  21      793.02      778.81     57.21 o 
  -3   4  21        6.15        8.20     34.64 o 
  -2   4  21        2.89       25.45     28.00 o 
  -1   4  21      532.76      473.70     37.83 o 
   0   4  21      977.23      850.20     47.33 o 
   1   4  21       73.44       75.55     27.42 o 
   2   4  21       25.22       10.13     26.67 o 
   3   4  21        2.37      -13.75     27.50 o 
  -2   5  21      312.66      332.72     47.45 o 
  -1   5  21      426.59      437.67     38.59 o 
   0   5  21        7.90        4.50     26.31 o 
   1   5  21      552.01      536.39     36.34 o 
  -6   0  22       27.19       12.35     61.76 o 
  -5   0  22      908.90     1026.21    106.23 o 
  -4   0  22      105.59      128.47     49.41 o 
  -3   0  22     1751.15     1945.52    118.58 o 
  -2   0  22       14.52      -19.76     39.53 o 
  -1   0  22      688.03      736.21     67.94 o 
   0   0  22     1874.97     2023.34    118.58 o 
   1   0  22      388.74      439.75     61.76 o 
   2   0  22     1742.33     1738.00    111.17 o 
   3   0  22      816.25      854.80     81.53 o 
   4   0  22        0.05        7.41     53.12 o 
  -6   1  22      169.83      117.63     40.61 o 
  -5   1  22       14.96       -8.31     35.17 o 
  -4   1  22     1381.44     1428.14     57.97 o 
  -3   1  22      642.18      662.03     38.67 o 
  -2   1  22     2034.94     2045.58     68.40 o 
  -1   1  22       28.32       26.68     30.24 o 
   0   1  22      172.34      223.20     49.41 o 
   1   1  22      980.97      981.39     96.97 o 
   2   1  22       37.09       69.71     34.49 o 
   3   1  22      101.28       74.73     38.43 o 
   4   1  22      178.24      227.53     42.77 o 
  -5   2  22       48.73       77.50     37.11 o 
  -4   2  22      956.37     1039.42    122.91 o 
  -3   2  22       36.73       61.77     25.43 o 
  -2   2  22      241.40      191.27     28.65 o 
  -1   2  22      627.40      547.41     36.29 o 
   0   2  22       23.90       20.40     26.05 o 
   1   2  22      730.71      752.68     55.03 o 
   2   2  22       94.88       87.98     40.15 o 
   3   2  22       25.10       54.34     30.42 o 
   4   2  22       67.84      126.22     34.13 o 
  -4   3  22      269.36      263.37     48.17 o 
  -3   3  22     3103.99     2957.68    150.64 o 
  -2   3  22      556.72      496.86     35.50 o 
  -1   3  22      475.01      380.44     34.09 o 
   0   3  22      414.46      433.31     36.81 o 
   1   3  22      257.51      259.80     34.29 o 
   2   3  22      868.34      856.73     50.67 o 
   3   3  22      137.30      101.22     35.12 o 
  -3   4  22       39.20       44.47     36.41 o 
  -2   4  22      922.78      922.39     54.24 o 
  -1   4  22      308.23      268.92     34.58 o 
   0   4  22        3.30        8.17     29.44 o 
   1   4  22      377.43      407.32     34.61 o 
   2   4  22      497.85      465.52     36.29 o 
  -5   1  23      161.40      148.08     38.86 o 
  -4   1  23       41.43      -13.59     27.17 o 
  -3   1  23      583.73      575.02     45.39 o 
  -2   1  23     1914.29     1896.89    105.00 o 
  -1   1  23     2545.07     2539.57    100.01 o 
   0   1  23      471.06      494.57     45.39 o 
   1   1  23       65.25       63.00     34.43 o 
   2   1  23      707.54      743.49     53.67 o 
   3   1  23      265.32      248.68     43.18 o 
  -5   2  23      964.34      962.19    106.23 o 
  -4   2  23       15.61      -17.32     34.64 o 
  -3   2  23       23.01       -1.06     25.97 o 
  -2   2  23      717.51      772.17     41.83 o 
  -1   2  23        0.12        0.92     24.90 o 
   0   2  23       47.39       97.75     35.91 o 
   1   2  23       23.12       -1.45     66.09 o 
   2   2  23      318.52      302.94     45.39 o 
   3   2  23      167.49      112.92     41.82 o 
  -4   3  23      878.02      822.71     84.00 o 
  -3   3  23       30.54      -18.20     37.68 o 
  -2   3  23        0.06      -16.42     32.84 o 
  -1   3  23      328.37      301.30     33.33 o 
   0   3  23       20.63      -17.48     34.96 o 
   1   3  23        0.76       47.38     40.27 o 
   2   3  23       48.73       79.21     34.57 o 
  -2   4  23      193.76      210.89     33.04 o 
  -1   4  23      379.75      392.50     48.99 o 
   0   4  23        0.13      -15.32     30.65 o 
  -4   0  24     2902.76     3088.13    163.05 o 
  -3   0  24     1302.39     1329.13     98.82 o 
  -2   0  24      119.11       84.00     49.41 o 
  -1   0  24      579.99      646.04     71.64 o 
   0   0  24     2641.44     2640.97    145.76 o 
   1   0  24      851.79      884.44     82.76 o 
   2   0  24      367.72      400.22     64.23 o 
   3   0  24      483.45      507.69     70.41 o 
  -4   1  24      243.68      211.78     39.56 o 
  -3   1  24      254.27      222.54     38.69 o 
  -2   1  24      334.11      380.82     59.91 o 
  -1   1  24      670.00      662.72     48.82 o 
   0   1  24        3.51       24.43     34.64 o 
   1   1  24     1111.67     1085.55     63.76 o 
   2   1  24        0.10       45.04     35.78 o 
   3   1  24        7.33       52.43     37.99 o 
  -4   2  24      490.63      434.56     64.23 o 
  -3   2  24       63.06        8.87     27.94 o 
  -2   2  24      109.41       92.21     36.93 o 
  -1   2  24      117.07      100.06     35.52 o 
   0   2  24       19.52       16.90     35.30 o 
   1   2  24      198.08      207.67     43.95 o 
   2   2  24        3.30      -20.74     41.48 o 
  -2   3  24      410.57      400.96     42.68 o 
  -1   3  24      141.88      115.14     30.07 o 
   0   3  24     1088.57      957.14     63.62 o 
   1   3  24      244.93      253.49     46.19 o 
  -3   1  25      526.67      523.43     47.45 o 
  -2   1  25      474.24      527.57     46.95 o 
  -1   1  25      241.61      242.00     46.94 o 
   0   1  25        0.15      -19.76     39.53 o 
   1   1  25       37.50       29.35     75.97 o 
  -2   2  25     1395.77     1389.77     74.00 o 
  -1   2  25       62.32       48.37     38.69 o 
   0   2  25      171.55      156.47     39.19 o 
   1   2  25     1230.59     1340.36     75.10 o 
  -1   0  26        0.49       67.94     54.35 o 
   0   0  26      397.89      375.52     63.00 o 
                                                 
